# Supplementary material for: Neuropeptides Modulate Female Chemosensory Processing upon Mating in Drosophila
Source: PLoS Biol. 2016 May 4;14(5):e1002455. doi: 10.1371/journal.pbio.1002455 (PMC4856363; doi:10.1371/journal.pbio.1002455)
Supplement: S1 Data — (XLSX) [file pbio.1002455.s001.xlsx]

## Sheet: Figure 1 Data
Figure 1A
Odors	male	female	total	PI	Odors	male	female	total	PI	Odors	male	female	total	PI	Odors	male	female	total	PI
C.S mated										C.S virgin
Putrescine					Cadaverine					Putrescine					Cadaverine
Putrescine	0	39	39	0.813953	Cadaverine	0	36	36	0.636364	Putrescine	0	30	30	0.2	Cadaverine	0	25	25	0.136364
H2O	0	4	4		H2O	0	8	8		H2O	0	20	20		H2O	0	19	19
Putrescine	0	37	37	0.804878	Cadaverine	0	54	54	0.741935	Putrescine	0	39	39	0.392857	Cadaverine	0	50	50	0.204819
H20	0	4	4		H20	0	8	8		H20	0	17	17		H20	0	33	33
Putrescine	0	44	44	0.660377	Cadaverine	0	50	50	0.612903	Putrescine	0	40	40	0.230769	Cadaverine	0	44	44	0.257143
H2O	0	9	9		H2O	0	12	12		H2O	0	25	25		H2O	0	26	26
Putrescine	0	45	45	0.836735	Cadaverine	0	57	57	0.701493	Putrescine	0	29	29	0.234043	Cadaverine	0	54	54	0.565217
H2O	0	4	4		H2O	0	10	10		H2O	0	18	18		H2O	0	15	15
Putrescine	0	52	52	0.733333	Cadaverine	0	57	57	0.78125	Putrescine	0	38	38	0.245902	Cadaverine	0	48	48	0.352113
H2O	0	8	8		H2O	0	7	7		H2O	0	23	23		H2O	0	23	23
Putrescine	0	49	49	0.555556	Cadaverine	0	45	45	0.875	Putrescine	0	35	35	0.320755	Cadaverine	0	46	46	0.295775
H2O	0	14	14		H2O	0	3	3		H2O	0	18	18		H2O	0	25	25
Putrescine	0	51	51	0.522388	Cadaverine	0	42	42	0.555556	Putrescine	0	39	39	0.147059	Cadaverine	0	39	39	0.130435
H2O	0	16	16		H2O	0	12	12		H2O	0	29	29		H2O	0	30	30
Putrescine	0	40	40	0.818182	Cadaverine	0	40	40	0.481481	Putrescine	0	29	29	0.348837	Cadaverine	0	41	41	0.123288
H2O	0	4	4		H2O	0	14	14		H2O	0	14	14		H2O	0	32	32
average PI:				0.718175	average PI:				0.673248	average PI:				0.265028	average PI:				0.258144
SD				0.124841	SD				0.127342	SD				0.0820407	SD				0.149624
n				8	n				8	n				8	n				8
SEM				0.0441379	SEM				0.0450222	SEM				0.0290058	SEM				0.0529
Figure 1B
Virgin
0.001mM				0.01mM				0.1mM				1mM				10mM				100mM				1000mM
Putrescine	H2O	total	PI	Putrecine	H2O	total	PI	Putrescine	H2O	total	PI	Putrecine	H2O	total	PI	Putrescine	H2O	total	PI	Putrecine	H2O	total	PI	Putrescine	H2O	total	PI
35	7	42	0.666667	47	10	57	0.649123	39	21	60	0.3	38	18	56	0.357143	36	17	53	0.358491	38	22	60	0.266667	24	22	46	0.0434783
39	3	42	0.857143	43	16	59	0.457627	53	18	71	0.492958	34	19	53	0.283019	33	14	47	0.404255	27	20	47	0.148936	37	18	55	0.345455
47	11	58	0.62069	43	12	55	0.563636	45	11	56	0.607143	37	12	49	0.510204	41	21	62	0.322581	24	18	42	0.142857	22	14	36	0.222222
45	7	52	0.730769	34	9	43	0.581395	40	13	53	0.509434	40	17	57	0.403509	43	18	61	0.409836	38	14	52	0.461538	27	17	44	0.227273
50	6	56	0.785714	53	11	64	0.65625	37	12	49	0.510204	30	14	44	0.363636	32	16	48	0.333333	34	17	51	0.333333	29	16	45	0.288889
43	10	53	0.622642	45	8	53	0.698113	40	16	56	0.428571	33	21	54	0.222222	35	10	45	0.555556	33	18	51	0.294118	24	14	38	0.263158
55	4	59	0.864407	57	10	67	0.701493	34	12	46	0.478261	32	12	44	0.454545	29	13	42	0.380952	28	18	46	0.217391	26	15	41	0.268293
53	12	65	0.630769	43	6	49	0.755102	48	11	59	0.627119	35	16	51	0.372549	24	19	43	0.116279	26	16	42	0.238095	28	18	46	0.217391
average PI			0.72235	average PI			0.632842	average PI			0.494211	average PI			0.370853	average PI			0.36016	average PI			0.262867	average PI			0.23452
n			8	n			8	n			8	n			8	n			8	n			8	n			8
SD			0.102956	SD			0.0947705	SD			0.102252	SD			0.090663	SD			0.122262	SD			0.103848	SD			0.0880075
SEM			0.0364004	SEM			0.0335064	SEM			0.0361515	SEM			0.0320542	SEM			0.0432262	SEM			0.0367159	SEM			0.0311154
0.001mM				0.01mM				0.1mM				1mM				10mM				100mM				1000mM
Cadaverine	H2O	total	PI	Cadaverine	H2O	total	PI	Cadaverine	H2O	total	PI	Cadaverine	H2O	total	PI	Cadaverine	H2O	total	PI	Cadaverine	H2O	total	PI	Cadaverine	H2O	total	PI
37	6	43	0.72093	45	14	59	0.525424	42	17	59	0.423729	32	15	47	0.361702	37	18	55	0.345455	32	22	54	0.185185	26	20	46	0.130435
45	9	54	0.666667	39	9	48	0.625	33	12	45	0.466667	36	18	54	0.333333	31	14	45	0.377778	30	19	49	0.22449	39	26	65	0.2
52	12	64	0.625	43	6	49	0.755102	40	14	54	0.481481	27	12	39	0.384615	28	20	48	0.166667	24	20	44	0.0909091	24	19	43	0.116279
39	15	54	0.444444	41	11	52	0.576923	38	19	57	0.333333	30	19	49	0.22449	30	15	45	0.333333	38	18	56	0.357143	27	18	45	0.2
48	8	56	0.714286	50	6	56	0.785714	41	12	53	0.54717	38	13	51	0.490196	24	13	37	0.297297	32	16	48	0.333333	35	17	52	0.346154
49	5	54	0.814815	47	8	55	0.709091	35	17	52	0.346154	31	10	41	0.512195	22	16	38	0.157895	36	19	55	0.309091	48	20	68	0.411765
56	4	60	0.866667	49	4	53	0.849057	39	19	58	0.344828	28	16	44	0.272727	26	17	43	0.209302	22	16	38	0.157895	29	17	46	0.26087
47	5	52	0.807692	44	9	53	0.660377	41	12	53	0.54717	30	14	44	0.363636	29	20	49	0.183673	29	18	47	0.234043	34	21	55	0.236364
average PI			0.707563	average PI			0.685836	average PI			0.436316	average PI			0.367862	average PI			0.258925	average PI			0.236511	average PI			0.237733
n			8	n			8	n			8	n			8	n			8	n			8	n			8
SD			0.133517	SD			0.109478	SD			0.0884804	SD			0.0977844	SD			0.0890155	SD			0.0920868	SD			0.101201
SEM			0.0472053	SEM			0.0387064	SEM			0.0312825	SEM			0.034572	SEM			0.0314717	SEM			0.0325576	SEM			0.0357798
mated
0.001mM				0.01mM				0.1mM				1mM				10mM				100mM				1000mM
Putrescine	H2O	total	PI	Putrecine	H2O	total	PI	Putrescine	H2O	total	PI	Putrecine	H2O	total	PI	Putrescine	H2O	total	PI	Putrecine	H2O	total	PI	Putrescine	H2O	total	PI
32	21	53	0.207547	35	19	54	0.296296	47	10	57	0.649123	57	2	59	0.932203	50	3	53	0.886792	38	8	46	0.652174	26	22	48	0.0833333
37	26	63	0.174603	37	23	60	0.233333	45	12	57	0.578947	51	13	64	0.59375	34	13	47	0.446809	25	8	33	0.515152	34	28	62	0.0967742
29	21	50	0.16	37	19	56	0.321429	55	26	81	0.358025	50	12	62	0.612903	44	17	61	0.442623	39	22	61	0.278689	35	22	57	0.22807
34	19	53	0.283019	31	16	47	0.319149	46	17	63	0.460317	46	10	56	0.642857	32	15	47	0.361702	42	29	71	0.183099	20	17	37	0.0810811
40	14	54	0.481481	38	12	50	0.52	40	4	44	0.818182	49	6	55	0.781818	46	20	66	0.393939	21	14	35	0.2	36	19	55	0.309091
39	18	57	0.368421	40	13	53	0.509434	56	17	73	0.534247	41	10	51	0.607843	33	12	45	0.466667	28	17	45	0.244444	24	20	44	0.0909091
27	19	46	0.173913	32	19	51	0.254902	51	12	63	0.619048	53	4	57	0.859649	47	19	66	0.424242	33	19	52	0.269231	30	14	44	0.363636
36	21	57	0.263158	39	16	55	0.418182	36	9	45	0.6	47	7	54	0.740741	35	14	49	0.428571	41	22	63	0.301587	26	18	44	0.181818
average PI			0.264018	average PI			0.359091	average PI			0.577236	average PI			0.721471	average PI			0.481418	average PI			0.330547	average PI			0.179339
n			8	n			8	n			8	n			8	n			8	n			8	n			8
SD			0.112551	SD			0.110592	SD			0.135785	SD			0.12801	SD			0.167031	SD			0.165187	SD			0.111285
SEM			0.0397929	SEM			0.0391001	SEM			0.0480074	SEM			0.0452583	SEM			0.0590543	SEM			0.0584025	SEM			0.0393452
0.001mM				0.01mM				0.1mM				1mM				10mM				100mM				1000mM
Cadaverine	H2O	total	PI	Cadaverine	H2O	total	PI	Cadaverine	H2O	total	PI	Cadaverine	H2O	total	PI	Cadaverine	H2O	total	PI	Cadaverine	H2O	total	PI	Cadaverine	H2O	total	PI
43	21	64	0.34375	34	15	49	0.387755	43	9	52	0.653846	51	12	63	0.619048	52	6	58	0.793103	37	22	59	0.254237	27	31	58	-0.0689655
35	12	47	0.489362	39	19	58	0.344828	39	13	52	0.5	45	9	54	0.666667	34	13	47	0.446809	39	24	63	0.238095	32	25	57	0.122807
32	29	61	0.0491803	34	22	56	0.214286	47	12	59	0.59322	48	10	58	0.655172	50	18	68	0.470588	24	17	41	0.170732	24	15	39	0.230769
31	26	57	0.0877193	37	25	62	0.193548	43	19	62	0.387097	50	6	56	0.785714	46	13	59	0.559322	30	11	41	0.463415	39	18	57	0.368421
40	22	62	0.290323	40	12	52	0.538462	34	12	46	0.478261	53	5	58	0.827586	44	17	61	0.442623	34	15	49	0.387755	33	24	57	0.157895
28	17	45	0.244444	22	10	32	0.375	45	10	55	0.636364	44	7	51	0.72549	52	14	66	0.575758	29	10	39	0.487179	26	16	42	0.238095
21	14	35	0.2	35	14	49	0.428571	35	15	50	0.4	47	6	53	0.773585	42	18	60	0.4	24	12	36	0.333333	28	18	46	0.217391
29	10	39	0.487179	31	10	41	0.512195	40	17	57	0.403509	55	3	58	0.896552	40	20	60	0.333333	28	16	44	0.272727	30	15	45	0.333333
average PI			0.273995	average PI			0.374331	average PI			0.506537	average PI			0.743727	average PI			0.502692	average PI			0.325934	average PI			0.199968
n			8	n			8	n			8	n			8	n			8	n			8	n			8
SD			0.164122	SD			0.124347	SD			0.108984	SD			0.0946421	SD			0.141358	SD			0.112474	SD			0.135709
SEM			0.0580258	SEM			0.0439633	SEM			0.0385316	SEM			0.033461	SEM			0.0499775	SEM			0.0397655	SEM			0.0479803
Figure 1C
mated								Virgins
Putrescine	Agarose	total	PI	Cadaverine	Agarose	total	PI	Putrescine	Agarose	total	PI	Cadaverine	Agarose	total	PI
number of eggs		total	PI	number of eggs		total	PI	number of eggs		total	PI	number of eggs		total	PI
11	93	104	-0.788462	16	87	103	-0.68932	2	3	5	-0.2	1	2	3	-0.333333
13	76	89	-0.707865	19	118	137	-0.722628	5	1	6	0.666667	3	5	8	-0.25
18	113	131	-0.725191	17	97	114	-0.701754	2	2	4	0	4	0	4	1
16	79	95	-0.663158	14	116	130	-0.784615	1	3	4	-0.5	1	2	3	-0.333333
13	112	125	-0.792	23	77	100	-0.54	3	4	7	-0.142857	2	1	3	0.333333
10	89	99	-0.79798	15	78	93	-0.677419	2	6	8	-0.5	3	4	7	-0.142857
18	87	105	-0.657143	18	95	113	-0.681416	3	4	7	-0.142857	1	2	3	-0.333333
11	112	123	-0.821138	15	106	121	-0.752066	7	5	12	0.166667	1	3	4	-0.5
average PI	92.7143	106.857	-0.733114	average PI	95.4286	112.857	-0.685308	average PI	3.28571	5.85714	-0.117007	average PI	2.28571	4.42857	-0.0085034
n	8	8	8	n	8	8	8	n	8	8	8	n	8	8	8
SD	14.705	15.518	0.0606963	SD	16.5817	15.994	0.0738615	SD	1.60357	1.57359	0.393579	SD	1.70434	2.1492	0.504455
SEM	5.19902	5.48646	0.0214594	SEM	5.86251	5.65475	0.026114	SEM	0.566947	0.556349	0.139151	SEM	0.602574	0.759856	0.178352
Figure 1D
C.S mated				C.S mated				C.S virgins				C.S Virgins				Females, 14 days after mating				Females, 14 days after mating
Putrescine	H2O	total	PI	Cadaverine	H2O	total	PI	Putrescine	H2O	total	PI	Cadaverine	H2O	total	PI	Putrescine	H2O	total	PI	Cadaverine	H2O	total	PI
46	12	58	0.586207	36	4	40	0.8	39	16	55	0.418182	29	13	42	0.380952	34	16	50	0.36	39	11	50	0.56
51	8	59	0.728814	45	7	52	0.730769	27	7	34	0.588235	38	11	49	0.55102	38	12	50	0.52	41	7	48	0.708333
48	10	58	0.655172	49	6	55	0.781818	32	11	43	0.488372	46	17	63	0.460317	42	8	50	0.68	38	13	51	0.490196
41	14	55	0.490909	43	12	55	0.563636	28	19	47	0.191489	34	12	46	0.478261	47	14	61	0.540984	31	18	49	0.265306
47	6	53	0.773585	42	7	49	0.714286	33	17	50	0.32	35	23	58	0.206897	45	20	65	0.384615	36	26	62	0.16129
45	9	54	0.666667	51	12	63	0.619048	39	22	61	0.278689	32	24	56	0.142857	42	23	65	0.292308	31	29	60	0.0333333
52	6	58	0.793103	51	12	63	0.619048	34	22	56	0.214286	37	18	55	0.345455	35	25	60	0.166667	36	17	53	0.358491
47	11	58	0.62069	46	10	56	0.642857	36	29	65	0.107692	33	20	53	0.245283	30	12	42	0.428571	45	19	64	0.40625
average PI			0.664393	average PI			0.683933	average PI			0.325868	average PI			0.35138	average PI			0.421643	average PI			0.3729
n			8	n			8	n			8	n			8	n			8	n			8
SD			0.100605	SD			0.0851442	SD			0.162188	SD			0.1436	SD			0.159295	SD			0.218521
SEM			0.0355691	SEM			0.030103	SEM			0.0573422	SEM			0.0507701	SEM			0.0563193	SEM			0.0772589
Figure 1E
C.S				C.S;OVOD1
Putrescine	H2O	total	PI	Putrescine	H2O	total	PI
42	9	51	0.647059	46	12	58	0.586207
48	11	59	0.627119	39	14	53	0.471698
52	9	61	0.704918	47	3	50	0.88
47	12	59	0.59322	50	6	56	0.785714
43	6	49	0.755102	42	13	55	0.527273
47	9	56	0.678571	46	10	56	0.642857
51	12	63	0.619048	47	12	59	0.59322
50	7	57	0.754386	45	9	54	0.666667
average PI			0.672428	average PI			0.644205
n			6	n			6
SD			0.0614879	SD			0.133911
SEM			0.0251023	SEM			0.054669
Figure 1F
w1118						SPR-/- (females only)
Odors		PI	Odors		PI	Odors		PI		total	PI
Putrescine			Cadaverine			Putrescine			Cadaverine
PUT	44	0.692308	PUT	48	0.846154	PUT	34	0.478261	CAD	32	0.391304
H2O	8		H2O	4		H2O	12		H2O	14
PUT	38	0.688889	PUT	47	0.678571	PUT	25	0.219512	CAD	28	0.142857
H2O	7		H2O	9		H2O	16		H2O	21
PUT	34	0.837838	PUT	40	0.904762	PUT	36	0.263158	CAD	24	0.0909091
H2O	3		H2O	2		H2O	21		H2O	20
PUT	32	0.560976	PUT	39	0.772727	PUT	22	0.1	CAD	34	0.0461538
H2O	9		H2O	5		H2O	18		H2O	31
PUT	36	0.894737	PUT	38	0.727273	PUT	42	0.423729	CAD	36	0.309091
H2O	2		H2O	6		H2O	17		H2O	19
PUT	44	0.72549	PUT	47	0.843137	PUT	35	0.489362	CAD	41	0.576923
H2O	7		H2O	4		H2O	12		H2O	11
PUT	52	0.625	PUT	47	0.62069	PUT	47	0.649123	CAD	42	0.423729
H2O	12		H2O	11		H2O	10		H2O	17
PUT	39	0.772727	PUT	35	0.707317	PUT	37	0.321429	CAD	47	0.424242
H2O	5		H2O	6		H2O	19		H2O	19
average PI		0.724746	average PI		0.762579	average PI		0.368072	average PI		0.300651
SD		0.108954	SD		0.0965724	SD		0.175684	SD		0.188489
n		8	n		8	n		8	n		8
SEM		0.0385212	SEM		0.0341435	SEM		0.0621138	SEM		0.0666411
Figure 1G
W1118								SPR-/- (Females only)
PUT	Agarose	total	PI	CAD	Agarose	total	PI	PUT	Agarose	total	PI	CAD	Agarose	total	PI
number of eggs		total	PI	number of eggs		total	PI	number of eggs		total	PI	number of eggs		total	PI
12	96	108	-0.777778	19	87	106	-0.641509	40	41	81	-0.0123457	39	34	73	0.0684932
14	78	92	-0.695652	17	104	121	-0.719008	12	7	19	0.263158	19	14	33	0.151515
16	82	98	-0.673469	14	91	105	-0.733333	30	27	57	0.0526316	21	18	39	0.0769231
14	86	100	-0.72	5	64	69	-0.855072	18	11	29	0.241379	29	22	51	0.137255
16	82	98	-0.673469	6	91	97	-0.876289	21	27	48	-0.125	15	19	34	-0.117647
4	71	75	-0.893333	7	65	72	-0.805556	16	10	26	0.230769	14	20	34	-0.176471
14	72	86	-0.674419	9	86	95	-0.810526	24	21	45	0.0666667	17	3	20	0.7
16	104	120	-0.733333	10	89	99	-0.79798	29	23	52	0.115385	14	8	22	0.272727
average PI	82.5	95.1667	-0.73895	average PI	83.6667	95	-0.771795	average PI	20.5	43.3333	0.108432	average PI	21.1667	44	0.0233448
n	8	8	8	n	8	8	8	n	8	8	8	n	8	8	8
SD	8.33667	11.143	0.0850306	SD	15.9206	20.5232	0.0897039	SD	13.3229	23.3467	0.160482	SD	6.82398	15.7226	0.137198
SEM	2.94746	3.93965	0.0300629	SEM	5.6288	7.25603	0.0317151	SEM	4.71036	8.25429	0.0567391	SEM	2.41264	5.55878	0.048507
Figure 1H
W1118								SPR-/- (Males only)
Putrescine	H2O	total	PI	Cadaverine	H2O	total	PI	Putrescine	H2O	total	PI	Cadaverine	H2O	total	PI
53	9	62	0.709677	45	7	52	0.730769	52	5	57	0.824561	46	5	51	0.803922
51	6	57	0.789474	37	5	42	0.761905	45	12	57	0.578947	42	7	49	0.714286
49	4	53	0.849057	56	10	66	0.69697	47	4	51	0.843137	30	13	43	0.395349
46	8	54	0.703704	54	4	58	0.862069	50	8	58	0.724138	43	6	49	0.755102
47	5	52	0.807692	41	7	48	0.708333	41	11	52	0.576923	41	9	50	0.64
35	12	47	0.489362	49	12	61	0.606557	38	13	51	0.490196	52	7	59	0.762712
50	6	56	0.785714	50	4	54	0.851852	43	18	61	0.409836	46	9	55	0.672727
41	10	51	0.607843	43	9	52	0.653846	34	6	40	0.7	39	10	49	0.591837
average PI			0.717815	average PI			0.734038	average PI			0.643467	average PI			0.666992
n			8	n			8	n			8	n			8
SD			0.119282	SD			0.0892637	SD			0.155395	SD			0.129897
SEM			0.0421726	SEM			0.0315595	SEM			0.0549405	SEM			0.0459254

## Sheet: Figure 2 Data
Figure 2A
IR76b-Gal4				UAS-SPR RNAi				IR76b-Gal4;UAS-SPR RNAi				IR76b-Gal4				UAS-SPR RNAi				IR76b-Gal4;UAS-SPR RNAi
Putrescine	H2O	total	PI	Putrescine	H2O	total	PI	Putrescine	H2O	total	PI	Cadaverine	H2O	total	PI	Cadaverine	H2O	total	PI	Cadaverine	H2O	total	PI
42	10	52	0.615385	36	4	40	0.8	41	26	67	0.223881	47	6	53	0.773585	47	8	55	0.709091	46	23	69	0.333333
50	8	58	0.724138	43	6	49	0.755102	36	23	59	0.220339	42	11	53	0.584906	38	5	43	0.767442	38	12	50	0.52
47	11	58	0.62069	51	9	60	0.7	43	14	57	0.508772	42	8	50	0.68	50	10	60	0.666667	37	19	56	0.321429
39	6	45	0.733333	43	10	53	0.622642	39	17	56	0.392857	47	10	57	0.649123	44	9	53	0.660377	32	21	53	0.207547
45	9	54	0.666667	41	7	48	0.708333	34	12	46	0.478261	38	9	47	0.617021	46	8	54	0.703704	36	16	52	0.384615
37	5	42	0.761905	46	9	55	0.672727	37	16	53	0.396226	45	5	50	0.8	39	12	51	0.529412	32	18	50	0.28
39	12	51	0.529412	39	11	50	0.56	31	18	49	0.265306	39	8	47	0.659574	42	7	49	0.714286	39	19	58	0.344828
42	7	49	0.714286	42	6	48	0.75	33	15	48	0.375	39	6	45	0.733333	41	9	50	0.64	33	18	51	0.294118
average PI			0.670727	average PI			0.696101	average PI			0.35758	average PI			0.687193	average PI			0.673872	average PI			0.335734
n			8	n			8	n			8	n			8	n			8	n			8
SD			0.0779524	SD			0.0772863	SD			0.110641	SD			0.0755632	SD			0.0704769	SD			0.0909525
SEM			0.0275603	SEM			0.0273248	SEM			0.0391174	SEM			0.0267156	SEM			0.0249174	SEM			0.0321566
Figure 2B
IR76b-Gal4 (mated)				UAS-SPR RNAi (mated)				IR76b-Gal4;UAS-SPR RNAi (mated)				W1118;IR76b-Gal4 (mated)				UAS-SPR RNAi (mated)				IR76b-Gal4;UAS-SPR RNAi (mated)				IR76b-Gal4 (virgins)				UAS-SPR RNAi (Virgins)				IR76b-Gal4;UAS-SPR RNAi (Virgins)				IR76b-Gal4 (virgins)				UAS-SPR RNAi (Virgins)				IR76b-Gal4;UAS-SPR RNAi (Virgins)
Putrescine	H2O	total	PI	Putrescine	H2O	total	PI	Putrescine	H2O	total	PI	Cadaverine	H2O	total	PI	Cadaverine	H2O	total	PI	Cadaverine	H2O	total	PI	Putrescine	H2O	total	PI	Putrescine	H2O	total	PI	Putrescine	H2O	total	PI	Cadaverine	H2O	total	PI	Cadaverine	H2O	total	PI	Cadaverine	H2O	total	PI
42	10	52	0.615385	36	4	40	0.8	41	26	67	0.223881	47	6	53	0.773585	47	8	55	0.709091	46	23	69	0.333333	22	17	39	0.128205	29	12	41	0.414634	20	5	25	0.6	25	17	42	0.190476	26	16	42	0.238095	29	18	47	0.234043
50	8	58	0.724138	43	6	49	0.755102	36	23	59	0.220339	42	11	53	0.584906	38	5	43	0.767442	38	12	50	0.52	34	19	53	0.283019	22	14	36	0.222222	24	15	39	0.230769	28	19	47	0.191489	37	12	49	0.510204	34	22	56	0.214286
47	11	58	0.62069	51	9	60	0.7	43	14	57	0.508772	42	8	50	0.68	50	10	60	0.666667	37	19	56	0.321429	32	21	53	0.207547	25	11	36	0.388889	32	26	58	0.103448	28	16	44	0.272727	29	18	47	0.234043	37	20	57	0.298246
39	6	45	0.733333	43	10	53	0.622642	39	17	56	0.392857	47	10	57	0.649123	44	9	53	0.660377	32	21	53	0.207547	36	19	55	0.309091	32	9	41	0.560976	38	19	57	0.333333	33	15	48	0.375	32	16	48	0.333333	32	19	51	0.254902
45	9	54	0.666667	41	7	48	0.708333	34	12	46	0.478261	38	9	47	0.617021	46	8	54	0.703704	36	16	52	0.384615	31	8	39	0.589744	34	16	50	0.36	27	16	43	0.255814	24	11	35	0.371429	28	19	47	0.191489	28	14	42	0.333333
37	5	42	0.761905	46	9	55	0.672727	37	16	53	0.396226	45	5	50	0.8	39	12	51	0.529412	32	18	50	0.28	28	20	48	0.166667	26	21	47	0.106383	21	9	30	0.4	21	6	27	0.555556	35	19	54	0.296296	33	9	42	0.571429
39	12	51	0.529412	39	11	50	0.56	31	18	49	0.265306	39	8	47	0.659574	42	7	49	0.714286	39	19	58	0.344828	37	16	53	0.396226	27	18	45	0.2	26	14	40	0.3	30	18	48	0.25	29	12	41	0.414634	26	11	37	0.405405
42	7	49	0.714286	42	6	48	0.75	33	15	48	0.375	39	6	45	0.733333	41	9	50	0.64	33	18	51	0.294118	20	12	32	0.25	29	19	48	0.208333	37	25	62	0.193548	35	16	51	0.372549	34	27	61	0.114754	38	18	56	0.357143
average PI			0.670727	average PI			0.696101	average PI			0.35758	average PI			0.687193	average PI			0.673872	average PI			0.335734	average PI			0.291312	average PI			0.30768	average PI			0.302114	average PI			0.322403	average PI			0.291606	average PI			0.333598
n			8	n			8	n			8	n			8	n			8	n			8	n			8	n			8	n			8	n			8	n			8	n			8
SD			0.0779524	SD			0.0772863	SD			0.110641	SD			0.0755632	SD			0.0704769	SD			0.0909525	SD			0.147026	SD			0.148429	SD			0.150136	SD			0.122064	SD			0.126582	SD			0.115798
SEM			0.0275603	SEM			0.0273248	SEM			0.0391174	SEM			0.0267156	SEM			0.0249174	SEM			0.0321566	SEM			0.0519816	SEM			0.0524776	SEM			0.053081	SEM			0.0431562	SEM			0.0447535	SEM			0.0409407
Figure 2C
IR76b-Gal4								UAS-SPRi								IR76b-Gal4;SPR-RNAi
PUT	Agarose	total	PI	CAD	Agarose	total	PI	PUT	Agarose	total	PI	CAD	Agarose	total	PI	PUT	Agarose	total	PI	CAD	Agarose	total	PI
number of eggs		total	PI	number of eggs		total	PI	number of eggs		total	PI	number of eggs		total	PI	number of eggs		total	PI	number of eggs		total	PI
19	67	86	-0.55814	8	67	75	-0.786667	12	79	91	-0.736264	19	82	101	-0.623762	17	22	39	-0.128205	19	14	33	0.151515
7	89	96	-0.854167	13	84	97	-0.731959	14	45	59	-0.525424	13	71	84	-0.690476	13	26	39	-0.333333	13	18	31	-0.16129
12	81	93	-0.741935	15	58	73	-0.589041	7	62	69	-0.797101	12	68	80	-0.7	11	16	27	-0.185185	20	17	37	0.0810811
17	76	93	-0.634409	18	57	75	-0.52	12	71	83	-0.710843	7	48	55	-0.745455	23	19	42	0.0952381	16	24	40	-0.2
6	76	82	-0.853659	7	67	74	-0.810811	9	58	67	-0.731343	14	57	71	-0.605634	7	13	20	-0.3	26	19	45	0.155556
22	59	81	-0.45679	22	46	68	-0.352941	14	76	90	-0.688889	17	46	63	-0.460317	16	22	38	-0.157895	27	14	41	0.317073
7	43	50	-0.72	14	65	79	-0.64557	8	43	51	-0.686275	6	68	74	-0.837838	25	29	54	-0.0740741	14	10	24	0.166667
17	58	75	-0.546667	17	49	66	-0.484848	11	69	80	-0.725	13	70	83	-0.686747	33	29	62	0.0645161	27	19	46	0.173913
average PI			-0.670721	average PI			-0.61523	average PI			-0.700142	average PI			-0.668779	average PI			-0.127367	average PI			0.0855643
n			8	n			8	n			8	n			8	n			8	n			8
SD			0.146271	SD			0.159346	SD			0.0786105	SD			0.110646	SD			0.153861	SD			0.177173
SEM			0.0517148	SEM			0.0563373	SEM			0.027793	SEM			0.0391194	SEM			0.054398	SEM			0.0626401
Figure 2D
IR41a-GAL4								UAS-SPRi								IR41a-GAL4;SPRi
Putrescine	H2O	total	PI	Cadaverine	H2O	total	PI	Putrescine	H2O	total	PI	Cadaverine	H2O	total	PI	Putrescine	H2O	total	PI	Cadaverine	H2O	total	PI	Date
43	12	55	0.563636	44	7	51	0.72549	28	8	36	0.555556	37	7	44	0.681818	45	21	66	0.363636	36	12	48	0.5	26.10.2014
28	8	36	0.555556	39	11	50	0.56	46	5	51	0.803922	42	11	53	0.584906	38	13	51	0.490196	43	7	50	0.72
37	5	42	0.761905	37	8	45	0.644444	48	7	55	0.745455	56	5	61	0.836066	42	8	50	0.68	48	22	70	0.371429	29.10.2014
48	10	58	0.655172	31	5	36	0.722222	33	5	38	0.736842	38	9	47	0.617021	37	26	63	0.174603	33	18	51	0.294118
45	8	53	0.698113	49	7	56	0.75	49	6	55	0.781818	45	5	50	0.8	34	35	69	-0.0144928	28	24	52	0.0769231	13.11.2014
39	12	51	0.529412	45	9	54	0.666667	45	9	54	0.666667	51	14	65	0.569231	29	34	63	-0.0793651	32	16	48	0.333333
48	6	54	0.777778	49	8	57	0.719298	39	2	41	0.902439	29	13	42	0.380952	26	30	56	-0.0714286	29	24	53	0.0943396	14.11.2014
57	9	66	0.727273	33	6	39	0.692308	32	6	38	0.684211	33	7	40	0.65	39	18	57	0.368421	36	27	63	0.142857
44	5	49	0.795918	42	11	53	0.584906	55	3	58	0.896552	38	4	42	0.809524	30	9	39	0.538462	36	22	58	0.241379	16.12.2014
53	8	61	0.737705	39	6	45	0.733333	48	6	54	0.777778	47	7	54	0.740741	21	10	31	0.354839	24	20	44	0.0909091
43	5	48	0.791667	36	14	50	0.44	43	8	51	0.686275	42	3	45	0.866667	46	12	58	0.586207	29	26	55	0.0545455	17.12.2014
47	11	58	0.62069	43	8	51	0.686275	27	14	41	0.317073	56	9	65	0.723077	39	25	64	0.21875	27	32	59	-0.0847458
49	10	59	0.661017	42	9	51	0.647059	38	12	50	0.52	32	16	48	0.333333	34	14	48	0.416667	32	26	58	0.103448	19.12.2014
27	13	40	0.35	62	3	65	0.907692	41	7	48	0.708333	37	11	48	0.541667	29	22	51	0.137255	34	19	53	0.283019
average PI			0.658989	average PI			0.677121	average PI			0.69878	average PI			0.6525	average PI			0.297411	average PI			0.230111
n			14	n			14	n			14	n			14	n			14	n			14
SD			0.126182	SD			0.106925	SD			0.153942	SD			0.161784	SD			0.244037	SD			0.208543
SEM			0.0337236	SEM			0.028577	SEM			0.0411427	SEM			0.0432385	SEM			0.0652216	SEM			0.0557355
Figure 2E
IR41a-GAL4								SPRi								IR41a-GAL4;SPRi
PUT	Agarose	total	PI	CAD	Agarose	total	PI	PUT	Agarose	total	PI	CAD	Agarose	total	PI	PUT	Agarose	total	PI	CAD	Agarose	total	PI
number of eggs		total	PI	number of eggs		total	PI	number of eggs		total	PI	number of eggs		total	PI	number of eggs		total	PI	number of eggs		total	PI
21	75	96	-0.5625	23	42	65	-0.292308	11	57	68	-0.676471	23	58	81	-0.432099	14	57	71	-0.605634	13	56	69	-0.623188
16	91	107	-0.700935	14	92	106	-0.735849	14	59	73	-0.616438	27	69	96	-0.4375	12	43	55	-0.563636	19	59	78	-0.512821
22	84	106	-0.584906	27	68	95	-0.431579	22	73	95	-0.536842	14	71	85	-0.670588	14	69	83	-0.662651	14	34	48	-0.416667
26	52	78	-0.333333	12	89	101	-0.762376	14	67	81	-0.654321	12	76	88	-0.727273	12	48	60	-0.6	3	32	35	-0.828571
13	64	77	-0.662338	14	65	79	-0.64557	27	81	108	-0.5	25	68	93	-0.462366	8	26	34	-0.529412	5	28	33	-0.69697
9	67	76	-0.763158	19	56	75	-0.493333	13	59	72	-0.638889	18	76	94	-0.617021	17	39	56	-0.392857	7	47	54	-0.740741
6	59	65	-0.815385	12	83	95	-0.747368	7	48	55	-0.745455	6	68	74	-0.837838	15	45	60	-0.5	12	42	54	-0.555556
12	57	69	-0.652174	17	69	86	-0.604651	13	56	69	-0.623188	13	79	92	-0.717391	9	69	78	-0.769231	16	89	105	-0.695238
15.625	68.625	84.25		17.25	70.5	87.75		15.125	62.5	77.625		17.25	70.625	87.875		12.625	49.5	62.125		11.125	48.375	59.5
6.90626	13.6585	16.4382		5.44453	16.9958	14.0077		6.35694	10.556	16.7668		7.28501	6.58868	7.51071		3.02076	14.8516	15.3757		5.59177	19.8346	23.8986
8	8	8		8	8	8		8	8	8		8	8	8		8	8	8		8	8	8
2.44173	4.829	5.81178		1.92493	6.00892	4.95245		2.24752	3.7321	5.92795		2.57564	2.32945	2.65544		1.068	5.25085	5.43611		1.97699	7.01258	8.44943
	average PI:		-0.634341		average PI:		-0.589129		average PI:		-0.62395		average PI:		-0.612759		average PI:		-0.577928		average PI:		-0.633719
	SD		0.147898		SD		0.16992		SD		0.0771601		SD		0.15309		SD		0.112066		SD		0.133713
	n		8		n		8		n		8		n		8		n		8		n		8
	SEM		0.05229		SEM		0.0600757		SEM		0.0272802		SEM		0.0541255		SEM		0.0396213		SEM		0.0472748
Figure 2F
SPR-/+;IR41a-GALl4/+				SPR-/+;IR76b-GALl4/+				SPR-/+;Gr66a-GALl4/+				SPR-/+;UAS-SPR/+				SPR mutant				SPR-/SPR-;IR41a-GAL4/UAS-SPR				SPR-/SPR-;IR76b-GAL4/UAS-SPR				SPR-/SPR-;Gr66a-GAL4/UAS-SPR
Put	H20	total	P.I	Put	H20	total	P.I	Put	H20	total	P.I	Put	H20	total	P.I	Put	H20	total	P.I	Put	H20	total	P.I	Put	H20	total	P.I	Put	H20	total	P.I
45	6	51	0.764706	34	6	40	0.7	43	9	52	0.653846	42	10	52	0.615385	30	14	44	0.363636	29	18	47	0.234043	30	13	43	0.395349	30	13	43	0.395349
39	9	48	0.625	38	3	41	0.853659	40	8	48	0.666667	39	7	46	0.695652	38	18	56	0.357143	31	8	39	0.589744	29	10	39	0.487179	47	15	62	0.516129
50	7	57	0.754386	45	11	56	0.607143	45	5	50	0.8	37	12	49	0.510204	32	12	44	0.454545	40	5	45	0.777778	34	4	38	0.789474	26	18	44	0.181818
47	9	56	0.678571	41	6	47	0.744681	43	9	52	0.653846	42	10	52	0.615385	28	16	44	0.272727	36	14	50	0.44	36	7	43	0.674419	15	18	33	-0.0909091
48	10	58	0.655172	50	13	63	0.587302	43	9	52	0.653846	50	12	62	0.612903	37	24	61	0.213115	47	6	53	0.773585	42	11	53	0.584906	32	27	59	0.0847458
52	9	61	0.704918	53	7	60	0.766667	54	12	66	0.636364	42	7	49	0.714286	35	19	54	0.296296	50	9	59	0.694915	36	7	43	0.674419	30	26	56	0.0714286
50	12	62	0.612903	50	11	61	0.639344	44	6	50	0.76	50	9	59	0.694915	29	23	52	0.115385	54	5	59	0.830508	54	12	66	0.636364	30	24	54	0.111111
47	7	54	0.740741	47	5	52	0.807692	46	4	50	0.84	42	7	49	0.714286	30	12	42	0.428571	50	9	59	0.694915	42	7	49	0.714286	26	29	55	-0.0545455
Average P:I			0.69205	Average P:I			0.713311	Average P:I			0.708071	Average P:I			0.646627	Average P:I			0.312677	Average P:I			0.629436	Average P:I			0.619549	Average P:I			0.151891
n			8	n			8	n			8	n			8	n			8	n			8	n			8	n			8
S.D			0.0585571	S.D			0.0965361	S.D			0.0794895	S.D			0.0713055	S.D			0.112652	S.D			0.201985	S.D			0.127134	S.D			0.209438
SEM			0.0207031	SEM			0.0341306	SEM			0.0281038	SEM			0.0252103	SEM			0.0398285	SEM			0.0714126	SEM			0.0449486	SEM			0.0740476
Figure 2G
SPR-/+;IR41a-GALl4/+				SPR-/+;IR76b-GALl4/+				SPR-/+;Gr66a-GALl4/+				SPR-/+;UAS-SPR/+				SPR mutant				SPR-/SPR-;IR41a-GAL4/UAS-SPR				SPR-/SPR-;IR76b-GAL4/UAS-SPR				SPR-/SPR-;Gr66a-GAL4/UAS-SPR
1%LM Agarose	PUT	total	P.I	1%LM Agarose	PUT	total	P.I	1%LM Agarose	PUT	total	P.I	1%LM Agarose	PUT	total	P.I	1%LM Agarose	PUT	total	P.I	1%LM Agarose	PUT	total	P.I	1%LM Agarose	PUT	total	P.I	1%LM Agarose	PUT	total	P.I
82	17	99	-0.656566	65	14	79	-0.64557	67	10	77	-0.74026	65	10	75	-0.733333	10	13	23	0.130435	16	19	35	0.0857143	48	11	59	-0.627119	17	17	34	0
84	12	96	-0.75	72	15	87	-0.655172	79	12	91	-0.736264	89	13	102	-0.745098	14	11	25	-0.12	13	12	25	-0.04	51	13	64	-0.59375	19	20	39	0.025641
54	12	66	-0.636364	47	10	57	-0.649123	52	14	66	-0.575758	53	2	55	-0.927273	12	17	29	0.172414	22	23	45	0.0222222	97	12	109	-0.779817	22	24	46	0.0434783
42	15	57	-0.473684	35	8	43	-0.627907	45	17	62	-0.451613	39	9	48	-0.625	14	12	26	-0.0769231	29	20	49	-0.183673	80	16	96	-0.666667	20	16	36	-0.111111
45	7	52	-0.730769	40	8	48	-0.666667	37	4	41	-0.804878	32	2	34	-0.882353	13	22	35	0.257143	27	26	53	-0.0188679	45	10	55	-0.636364	28	23	51	-0.0980392
47	10	57	-0.649123	35	10	45	-0.555556	39	16	55	-0.418182	39	2	41	-0.902439	14	17	31	0.0967742	22	19	41	-0.0731707	32	12	44	-0.454545	29	21	50	-0.16
40	6	46	-0.73913	45	4	49	-0.836735	32	10	42	-0.52381	37	7	44	-0.681818	15	7	22	-0.363636	21	24	45	0.0666667	32	2	34	-0.882353	23	21	44	-0.0454545
39	9	48	-0.625	50	2	52	-0.923077	35	7	42	-0.666667	39	15	54	-0.444444	17	5	22	-0.545455	29	25	54	-0.0740741	25	7	32	-0.5625	20	29	49	0.183673
54.125	11	65.125	-0.657579	48.625	8.875	57.5	-0.694976	48.25	11.25	59.5	-0.614679	49.125	7.5	56.625	-0.74272	13.625	13	26.625	-0.056156	22.375	21	43.375	-0.0268979	51.25	10.375	61.625	-0.650389	22.25	21.375	43.625	-0.0202265
8	8	8	8	8	8	8	8	8	8	8	8	8	8	8	8	8	8	8	6	8	8	8	8	8	8	8	8	8	8	8	8
18.4347	3.77964	20.9246	0.0894031	13.5112	4.45413	16.4404	0.121297	16.7907	4.43203	18.213	0.143629	19.2905	5.15475	22.0256	0.162874	2.06588	5.58058	4.68851	0.279558	5.85388	4.53557	9.67969	0.0870387	25.0699	4.24054	27.8616	0.131393	4.26782	4.10357	6.56696	0.10865
6.51766	1.33631	7.39797	0.0316088	4.77694	1.57477	5.81255	0.042885	5.93642	1.56696	6.43928	0.0507806	6.82024	1.82248	7.78721	0.0575848	0.730399	1.97303	1.65764	0.114129	2.06966	1.60357	3.42229	0.0307728	8.86355	1.49926	9.85056	0.0464545	1.5089	1.45083	2.32177	0.0384137

## Sheet: Figure 3 Data
PANEL C (1 week)
Stimulation: putrescine
Genotype: IR76b-Gal4; UAS-GCaMP6f
post-mating: 1 week
		mated		virgin						mated		virgin
ROI1		peak max (0mM)	peak max (100mM)	peak max (0mM)	peak max (100mM)			ROI2		peak max (0mM)	peak max (100mM)	peak max (0mM)	peak max (100mM)
	fly-1	22.12	13.45	26.53	18.78				fly-1	7.14	20.35	8.21	18.66
	fly-2	28.15	39.45	18.55	9.27				fly-2	6.85	36.89	14.11	35.26
	fly-3	30.8	37.96	22.89	27.33				fly-3	7.12	21.29	4.1	20.93
	fly-4	14.19	31.59	22.17	23.71				fly-4	5.76	20.33	7.13	31.12
	fly-5	17.14	27.2	20.8	24.11				fly-5	12.13	25.83	6.44	20.23
	fly-6	13.96	51.81	20.07	33.07				fly-6	6.81	20.07	7.64	35.43
	fly-7	17.82	27.75	12.07	17.33				fly-7	10	36.39	7.36	32.1
	fly-8	26.75	29.05	27.08	36.04				fly-8	25.66	37.97	7.87	38.81
	AVG	21.3662	32.2825	21.27	23.705				AVG	10.1837	27.39	7.8575	29.0675
	STD	6.56132	11.1925	4.75931	8.672				STD	6.59061	8.24463	2.83273	7.92636
	N	11	11	11	11				N	11	11	11	11
	SEM	1.97831	3.37465	1.43499	2.61471				SEM	1.98714	2.48585	0.854099	2.38989
PANEL C-F (1-6 hours)
Stimulation: putrescine
Genotype: IR76b-Gal4; UAS-GCaMP6f
post-mating: 1-6 hours
		mated								mated
ROI1		peak max (0mM)	peak max (1mM)	peak max (10mM)	peak max (100mM)			ROI2		peak max (0mM)	peak max (100mM)	peak max (0mM)	peak max (100mM)
	fly-1	25.17	49.44	64.12	47.61				fly-1	8.64	9.61	9.73	25.69
	fly-2	41.8	63.06	64.49	50.14				fly-2	9.75	7.34	11.47	28.54
	fly-3	37.74	49.46	53.2	27.04				fly-3	6.08	9.68	8.21	32.9
	fly-4	20.38	46.13	36.98	55.87				fly-4	11.15	8.73	12.8	18.96
	fly-5	27.19	49.48	56.99	55.19				fly-5	3.8	5.85	7.04	24.83
	fly-6	20.87	37.86	58.26	35.65				fly-6	6.82	6.74	6.4	11.5
	fly-7	26.35	34.26	31.94	20.02				fly-7	11.47	6.89	6.44	16.7
		virgin								virgin
ROI1		peak max (0mM)	peak max (1mM)	peak max (10mM)	peak max (100mM)			ROI2		peak max (0mM)	peak max (1mM)	peak max (10mM)	peak max (100mM)
	fly-1	26.74	27.84	37.1	26.28				fly-1	7.95	7.74	5.36	9.74
	fly-2	16.56	29.07	35.42	22.08				fly-2	5.44	8.54	5.97	15.63
	fly-3	16.7	36.5	42.87	31.23				fly-3	6.46	9.6	9.56	20.42
	fly-4	12.5	22.64	20.4	13.57				fly-4	3.14	6.62	21.28	23.72
	fly-5	26.19	31.26	26.66	21.25				fly-5	9.53	6.99	14.01	36.77
	fly-6	24.18	30.22	24.43	21.46				fly-6	12.14	6.77	11.21	27.9
	fly-7	25.76	33.35	32.86	34.72				fly-7	7.03	7.37	7.98	9.63
PANEL H-I
Stimulation: putrescine
Genotype: IR76b-Gal4,UAS-SPRi; UAS-GCaMP5
post-mating: 1-6 hours
ROI1		peak max (10mM)		ROI2		peak max (10mM)
	fly-1	17.94			fly-1	37.3
	fly-2	23.6			fly-2	7.97
	fly-3	17.28			fly-3	26.13
	fly-4	38.1			fly-4	16.56
	fly-5	10			fly-5	22.41
	fly-6	14.26			fly-6	26.1
	fly-7	8.96			fly-7	25.77
	fly-8	12.49			fly-8	17.71
Genotype: IR76b-Gal4; UAS-GCaMP5
post-mating: 1-6 hours
ROI1		peak max (10mM)		ROI2		peak max (10mM)
	fly-1	39.85			fly-1	20.4
	fly-2	42.1			fly-2	33.4
	fly-3	12.15			fly-3	20.18
	fly-4	38.23			fly-4	25.1
	fly-5	16.31			fly-5	26.23
	fly-6	20.63			fly-6	16.04
	fly-7	30.34			fly-7	11.23
	fly-8	34.1			fly-8	33.43
	fly-9	47.07			fly-9	15.72

## Sheet: Figure 4 Data
PANEL C-E							PANEL F-H
1-6 HOURS POSTMATING								SPR RNAi PUTRESCINE TEST
	PUTRESCINE STIMULATION							Genotype: IR41a-Gal4,UAS-SPRi;UAS-GCaMP5
	Genotype: Ir41a;UAS-GCamp6f, females 1-6 hours postmating							0 ppm	6ppm	8ppm	10ppm
							fly-1	1.96922	42.809	64.6425	97.8363
	Peak Max (0 ppm virgin)	Peak Max (0 ppm mated)	Peak Max (10 ppm virgin)	Peak Max (10 ppm mated)			fly-2	0.612565	55.3131	92.9572	72.7563
fly-1	2.97453	2.7005	31.5582	29.5553			fly-3	3.90635	37.169	62.5072	67.6475
fly-2	7.81194	-0.026592	59.9212	33.3617			fly-4	10.5744	77.7077	117.163	126.186
fly-3	8.83099	2.30416	53.6383	24.5074			fly-5	3.8213	41.1576	94.8743	72.8808
fly-4	3.05061	1.25984	38.666	33.4143			fly-6	6.16133	28.7227	66.8069	62.7065
fly-5	2.55758	2.73312	39.5771	23.8704			fly-7	3.31221	37.3452	66.7441	102.594
fly-6	4.32934	8.1489	55.7919	54.5428
fly-7	7.72929	7.45907	48.6683	35.9417			AVG	4.33677	45.7463	80.8136	86.0867
fly-8	5.01344	7.93387	51.6743	29.5216
							STD	3.24584	16.2105	21.0444	23.2996
AVG	5.28722	4.06411	47.4369	33.0894			N	7	7	7	7
							SEM	1.22681	6.127	7.95403	8.80641
STD	2.4983	3.26261	9.81567	9.65419
N	8	8	8	8
SEM	0.883283	1.15351	3.47036	3.41327				SPR RNAi PUTRESCINE CONTROL
								Genotype: IR41a-Gal4;UAS-GCaMP5
1 WEEK POSTMATING								0 ppm	6 ppm	8 ppm	10 ppm
							fly-1	0.668843	12.7338	33.4125	39.5711
	PUTRESCINE STIMULATION						fly-2	8.73169	15.9871	37.9837	53.6558
							fly-3	6.05572	37.2472	56.8317	121.015
	Genotype: Ir41a;UAS-GCamp6f, females 1 week postmating						fly-4	8.10275	24.6724	19.9633	18.5349
							fly-5	4.27737	33.6768	61.3798	55.5741
	Peak Max (0 ppm virgin)	Peak Max (0 ppm mated)	Peak Max (10 ppm virgin)	Peak Max (10 ppm mated)			fly-6	4.65	20.4633	25.3897	34.8326
fly-1	2.02752	1.90777	20.3734	29.3227			fly-7	3.76553	14.5055	20.7431	23.9648
fly-2	1.9915	3.036	11.6892	24.5909
fly-3	2.15861	3.41947	24.4583	38.1003			AVG	5.17884	22.7552	36.5291	49.5927
fly-4	4.59457	1.11372	62.6486	13.2974
fly-5	3.68754	3.63553	49.0707	26.4419			STD	2.74987	9.59621	16.7794	34.383
fly-6	4.89066	3.12348	17.1243	18.4242			N	7	7	7	7
fly-7	4.237	1.6182	25.5751	19.7652			SEM	1.03935	3.62703	6.34202	12.9956
fly-8	3.5494	1.27122	33.6045	11.0704
fly-9	6.00203	2.40856	87.2673	43.574
AVG	3.68209	2.39266	36.8679	24.9541
STD	1.41057	0.953646	24.8537	10.8349
N	9	9	9	9
SEM	0.470189	0.317882	8.28458	3.61162

## Sheet: Figure 5 Data
Figure 5A
wt (male) X wt (virgins)								SP0 (male) X wt (virgins)
Putrescine	H2O	total	PI	Cadaverine	H2O	total	PI	Putrescine	H2O	total	PI	Cadaverine	H2O	total	PI
39	8	47	0.659574	48	13	61	0.57377	21	18	39	0.0769231	27	21	48	0.125
41	11	52	0.576923	45	16	61	0.47541	22	7	29	0.517241	33	14	47	0.404255
47	5	52	0.807692	39	10	49	0.591837	36	4	40	0.8	47	13	60	0.566667
36	3	39	0.846154	42	5	47	0.787234	45	9	54	0.666667	39	6	45	0.733333
41	17	58	0.413793	39	7	46	0.695652	47	12	59	0.59322	42	13	55	0.527273
38	9	47	0.617021	37	11	48	0.541667	35	6	41	0.707317	35	7	42	0.666667
48	14	62	0.548387	48	5	53	0.811321	39	14	53	0.471698	47	14	61	0.540984
34	11	45	0.511111	51	8	59	0.728814	37	11	48	0.541667	43	11	54	0.592593
average PI			0.622582	average PI			0.650713	average PI			0.546842	average PI			0.519596
n			8	n			8	n			8	n			8
SD			0.146022	SD			0.122218	SD			0.218346	SD			0.186847
SEM			0.0516267	SEM			0.0432106	SEM			0.0771968	SEM			0.0660605
Figure 5B
wt (male) X wt (virgins)								SP0 (male) X wt (virgins)
PUT	Agarose	total	PI	CAD	Agarose	total	PI	PUT	Agarose	total	PI	CAD	Agarose	total	PI
number of eggs		total	PI	number of eggs		total	PI	number of eggs		total	PI	number of eggs		total	PI
14	93	107	-0.738318	7	89	96	-0.854167	8	9	17	-0.0588235	7	5	12	0.166667
12	82	94	-0.744681	18	84	102	-0.647059	6	7	13	-0.0769231	5	4	9	0.111111
18	108	126	-0.714286	10	117	127	-0.84252	7	5	12	0.166667	6	7	13	-0.0769231
19	64	83	-0.542169	13	53	66	-0.606061	4	7	11	-0.272727	9	6	15	0.2
12	93	105	-0.771429	22	118	140	-0.685714	6	7	13	-0.0769231	4	6	10	-0.2
14	123	137	-0.79562	13	58	71	-0.633803	5	9	14	-0.285714	6	3	9	0.333333
16	47	63	-0.492063	16	95	111	-0.711712	4	5	9	-0.111111	8	5	13	0.230769
9	89	98	-0.816327	19	68	87	-0.563218	3	7	10	-0.4	6	7	13	-0.0769231
14.25	87.375			14.75	85.25			5.375	7			6.375	5.375
3.32738	23.8024			4.94975	24.7025			1.68502	1.51186			1.59799	1.40789
8	8			8	8			8	8			8	8
1.1764	8.41541			1.75	8.73366			0.595744	0.534522			0.564975	0.497763
	average PI:		-0.701862		average PI:		-0.693032		average PI:		-0.139444		average PI:		0.0860043
	SD		0.119264		SD		0.106066		SD		0.17561		SD		0.184061
	n		8		n		8		n		8		n		8
	SEM		0.042166		SEM		0.0375002		SEM		0.0620876		SEM		0.0650754
Figure 5D-E
IR76b-Gal4				UAS-MIP RNAi #5294				UAS-MIP RNAi #106076				UAS-MIP RNAi #41680				UAS-MIP RNAi #26246				IR76b-Gal4;UAS-MIP RNAi #5294				IR76b-Gal4;UAS-MIP RNAi #106076				IR76b-Gal4;UAS-MIP RNAi #41680				IR76b-Gal4;UAS-MIP RNAi #2231				IR76b-Gal4				UAS-MIP RNAi #5294				UAS-MIP RNAi #106076				UAS-MIP RNAi #41680
Putrescine	H2O	total	PI	Putrescine	H2O	total	PI	Putrescine	H2O	total	PI	Putrescine	H2O	total	PI	Putrescine	H2O	total	PI	Putrescine	H2O	total	PI	Putrescine	H2O	total	PI	Putrescine	H2O	total	PI	Putrescine	H2O	total	PI	Cadaverine	H2O	total	PI	Cadaverine	H2O	total	PI	Cadaverine	H2O	total	PI	Cadaverine	H2O
42	13	55	0.527273	45	6	51	0.764706	39	13	52	0.5	46	9	55	0.672727	40	8	48	0.666667	42	17	59	0.423729	37	16	53	0.396226	26	12	38	0.368421	26	14	40	0.3	48	6	54	0.777778	37	13	50	0.48	39	6	45	0.733333	37	7
35	3	38	0.842105	34	7	41	0.658537	46	10	56	0.642857	49	6	55	0.781818	38	3	41	0.853659	46	5	51	0.803922	32	17	49	0.306122	24	13	37	0.297297	33	16	49	0.346939	39	8	47	0.659574	41	8	49	0.673469	42	4	46	0.826087	42	10
39	7	46	0.695652	37	10	47	0.574468	41	7	48	0.708333	43	3	46	0.869565	39	10	49	0.591837	27	12	39	0.384615	38	9	47	0.617021	29	22	51	0.137255	38	15	53	0.433962	44	11	55	0.6	48	11	59	0.627119	47	9	56	0.678571	37	7
44	5	49	0.795918	45	12	57	0.578947	46	9	55	0.672727	41	7	48	0.708333	42	12	54	0.555556	31	28	59	0.0508475	25	19	44	0.136364	28	17	45	0.244444	26	18	44	0.181818	46	9	55	0.672727	37	9	46	0.608696	44	12	56	0.571429	48	13
45	6	51	0.764706	47	4	51	0.843137	44	14	58	0.517241	49	14	63	0.555556	45	14	59	0.525424	29	13	42	0.380952	31	22	53	0.169811	31	15	46	0.347826	30	16	46	0.304348	41	4	45	0.822222	49	6	55	0.781818	49	9	58	0.689655	47	4
42	8	50	0.68	37	8	45	0.644444	48	8	56	0.714286	36	8	44	0.636364	43	9	52	0.653846	21	21	42	0	39	14	53	0.471698	25	18	43	0.162791	28	13	41	0.365854	32	7	39	0.641026	42	8	50	0.68	41	11	52	0.576923	46	9
36	5	41	0.756098	42	3	45	0.866667	36	7	43	0.674419	33	6	39	0.692308	46	7	53	0.735849	25	17	42	0.190476	33	26	59	0.118644	36	16	52	0.384615	27	17	44	0.227273	43	7	50	0.72	46	5	51	0.803922	47	10	57	0.649123	39	7
48	7	55	0.745455	39	7	46	0.695652	39	9	48	0.625	47	4	51	0.843137	37	9	46	0.608696	22	19	41	0.0731707	29	18	47	0.234043	39	22	61	0.278689	24	14	38	0.263158	26	9	35	0.485714	38	7	45	0.688889	38	14	52	0.461538	45	6
average PI			0.725901	average PI			0.70332	average PI			0.631858	average PI			0.719976	average PI			0.648942	average PI			0.288464	average PI			0.306241	average PI			0.277667	average PI			0.302919	average PI			0.67238	average PI			0.667989	average PI			0.648332	average PI
n			8	n			8	n			8	n			8	n			8	n			8	n			8	n			8	n			8	n			8	n			8	n			8	n
SD			0.0953796	SD			0.111868	SD			0.0817802	SD			0.105917	SD			0.106004	SD			0.26657	SD			0.177255	SD			0.0918063	SD			0.080223	SD			0.104921	SD			0.10182	SD			0.111707	SD
SEM			0.0337218	SEM			0.0395513	SEM			0.0289137	SEM			0.0374473	SEM			0.0374782	SEM			0.0942468	SEM			0.062669	SEM			0.0324584	SEM			0.0283631	SEM			0.0370952	SEM			0.035999	SEM			0.0394946	SEM
Figure 5F
IR76b-Gal4 (mated)				UAS-MIP RNAi #5294 (mated)				IR76b-Gal4 (mated)				UAS-MIP RNAi #5294 (mated)				IR76b-Gal4 (virgins)				UAS-MIP RNAi (Virgins)				IR76b-Gal4;UAS-MIP RNAi				1118;IR76b-Gal4 (virgins)				UAS-MIP RNAi (Virgins)				IR76b-Gal4;UAS-MIP RNAi
Putrescine	H2O	total	PI	Putrescine	H2O	total	PI	Cadaverine	H2O	total	PI	Cadaverine	H2O	total	PI	Putrescine	H2O	total	PI	Putrescine	H2O	total	PI	Putrescine	H2O	total	PI	Cadaverine	H2O	total	PI	Cadaverine	H2O	total	PI	Cadaverine	H2O	total	PI
42	13	55	0.527273	45	6	51	0.764706	48	6	54	0.777778	37	13	50	0.48	33	17	50	0.32	27	12	39	0.384615	24	14	38	0.263158	24	17	41	0.170732	33	19	52	0.269231	23	11	34	0.352941
35	3	38	0.842105	34	7	41	0.658537	39	8	47	0.659574	41	8	49	0.673469	32	19	51	0.254902	34	7	41	0.658537	29	21	50	0.16	21	19	40	0.05	29	12	41	0.414634	31	6	37	0.675676
39	7	46	0.695652	37	10	47	0.574468	44	11	55	0.6	48	11	59	0.627119	35	14	49	0.428571	26	12	38	0.368421	26	17	43	0.209302	30	14	44	0.363636	22	15	37	0.189189	29	12	41	0.414634
44	5	49	0.795918	45	12	57	0.578947	46	9	55	0.672727	37	9	46	0.608696	28	16	44	0.272727	28	18	46	0.217391	37	13	50	0.48	34	12	46	0.478261	36	23	59	0.220339	24	16	40	0.2
45	6	51	0.764706	47	4	51	0.843137	41	4	45	0.822222	49	6	55	0.781818	22	19	41	0.0731707	25	15	40	0.25	29	18	47	0.234043	26	16	42	0.238095	29	29	58	0	26	14	40	0.3
42	8	50	0.68	37	8	45	0.644444	32	7	39	0.641026	42	8	50	0.68	24	12	36	0.333333	19	14	33	0.151515	33	16	49	0.346939	32	14	46	0.391304	32	5	37	0.72973	29	19	48	0.208333
37	12	49	0.510204	31	11	42	0.47619	36	13	49	0.469388	47	14	61	0.540984	27	5	32	0.6875	33	21	54	0.222222	37	20	57	0.298246	26	16	42	0.238095	29	12	41	0.414634	22	8	30	0.466667
43	7	50	0.72	43	9	52	0.653846	33	5	38	0.736842	39	7	46	0.695652	33	14	47	0.404255	25	17	42	0.190476	29	11	40	0.45	29	8	37	0.567568	35	16	51	0.372549	34	25	59	0.152542
average PI			0.691982	average PI			0.649285	average PI			0.672445	average PI			0.635967	average PI			0.346808	average PI			0.305397	average PI			0.305211	average PI			0.312211	average PI			0.326288	average PI			0.346349
n			8	n			8	n			8	n			8	n			8	n			8	n			8	n			8	n			8	n			8
SD			0.119369	SD			0.114354	SD			0.110395	SD			0.0943775	SD			0.175568	SD			0.164566	SD			0.113655	SD			0.169637	SD			0.213895	SD			0.172301
SEM			0.0422034	SEM			0.0404301	SEM			0.0390304	SEM			0.0333675	SEM			0.0620726	SEM			0.0581828	SEM			0.0401833	SEM			0.0599758	SEM			0.0756231	SEM			0.0609177
Figure 5G
IR76b-Gal4								MIPi #5294								IR76b-Gal4;MIP-RNAi5294								IR76b-Gal4								MIPi26246								IR76b-Gal4;MIP-RNAi26246								IR76b-Gal4
PUT	Agarose	total	PI	CAD	Agarose	total	PI	PUT	Agarose	total	PI	CAD	Agarose	total	PI	PUT	Agarose	total	PI	CAD	Agarose	total	PI	PUT	Agarose	total	PI	CAD	Agarose	total	PI	PUT	Agarose	total	PI	CAD	Agarose	total	PI	PUT	Agarose	total	PI	CAD	Agarose	total	PI	PUT	Agarose
number of eggs		total	PI	number of eggs		total	PI	number of eggs		total	PI	number of eggs		total	PI	number of eggs		total	PI	number of eggs		total	PI	number of eggs		total	PI	number of eggs		total	PI	number of eggs		total	PI	number of eggs		total	PI	number of eggs		total	PI	number of eggs		total	PI	number of eggs
14	58	72	-0.611111	18	71	89	-0.595506	8	76	84	-0.809524	27	87	114	-0.526316	26	17	43	0.209302	31	25	56	0.107143	15	73	88	-0.659091	6	68	74	-0.837838	16	64	80	-0.6	19	82	101	-0.623762	29	24	53	0.0943396	46	52	98	-0.0612245	14	89
7	62	69	-0.797101	11	65	76	-0.710526	14	87	101	-0.722772	16	76	92	-0.652174	28	31	59	-0.0508475	27	18	45	0.2	18	78	96	-0.625	8	89	97	-0.835052	12	42	54	-0.555556	14	77	91	-0.692308	27	51	78	-0.307692	58	29	87	0.333333	22	65
16	53	69	-0.536232	16	49	65	-0.507692	26	86	112	-0.535714	21	69	90	-0.533333	18	12	30	0.2	16	14	30	0.0666667	16	86	102	-0.686275	22	78	100	-0.56	14	58	72	-0.611111	18	64	82	-0.560976	35	31	66	0.0606061	34	44	78	-0.128205	18	88
12	86	98	-0.755102	12	92	104	-0.769231	4	78	82	-0.902439	16	78	94	-0.659574	23	12	35	0.314286	27	18	45	0.2	12	83	95	-0.747368	18	81	99	-0.636364	15	68	83	-0.638554	8	74	82	-0.804878	39	46	85	-0.0823529	37	32	69	0.0724638	14	72
15	76	91	-0.67033	14	45	59	-0.525424	13	89	102	-0.745098	26	61	87	-0.402299	26	22	48	0.0833333	28	34	62	-0.0967742	24	87	111	-0.567568	12	47	59	-0.59322	19	93	112	-0.660714	17	44	61	-0.442623	33	42	75	-0.12	48	36	84	0.142857	2	102
22	65	87	-0.494253	8	67	75	-0.786667	17	69	86	-0.604651	6	58	64	-0.8125	12	29	41	-0.414634	21	32	53	-0.207547	17	76	93	-0.634409	14	58	72	-0.611111	12	61	73	-0.671233	24	85	109	-0.559633	26	45	71	-0.267606	43	39	82	0.0487805	25	72
14	55	69	-0.594203	3	42	45	-0.866667	15	57	72	-0.583333	4	62	66	-0.878788	16	9	25	0.28	17	24	41	-0.170732	22	68	90	-0.511111	12	58	70	-0.657143	15	67	82	-0.634146	25	60	85	-0.411765	33	34	67	-0.0149254	39	32	71	0.0985915	27	78
17	63	80	-0.575	10	55	65	-0.692308	8	78	86	-0.813953	8	83	91	-0.824176	27	14	41	0.317073	26	19	45	0.155556	25	69	94	-0.468085	26	69	95	-0.452632	13	55	68	-0.617647	11	94	105	-0.790476	48	56	104	-0.0769231	36	37	73	-0.0136986	25	59
14.625	64.75	79.375		11.5	60.75	72.25		13.125	77.5	90.625		15.5	71.75	87.25		22	18.25	40.25		24.125	23	47.125		18.625	77.5	96.125		14.75	68.5	83.25		14.5	63.5	78		17	72.5	89.5		33.75	41.125	74.875		42.625	37.625	80.25		18.375	78.125
4.27409	11.1323	11.451		4.72077	16.5162	18.2581		6.77047	10.6234	13.1033		8.88015	10.8463	16.0245		5.92814	8.24188	10.5931		5.46253	7.11136	9.84795		4.59619	7.34847	7.31803		6.84001	13.8873	16.1754		2.32993	14.5111	16.639		5.90399	15.9105	15.5839		7.1863	10.723	15.0943		7.92712	7.463	9.61769		8.29694	14.1365
8	8	8		8	8	8		8	8	8		8	8	8		8	8	8		8	8	8		8	8	8		8	8	8		8	8	8		8	8	8		8	8	8		8	8	8		8	8
1.51112	3.93587	4.04853		1.66905	5.83937	6.4552		2.39372	3.75595	4.63272		3.13961	3.83476	5.66553		2.09591	2.91394	3.74524		1.9313	2.51425	3.48178		1.625	2.59808	2.58731		2.41831	4.9099	5.71886		0.823754	5.13044	5.88278		2.08738	5.6252	5.50973		2.54074	3.79114	5.33666		2.80266	2.63857	3.40037		2.93341	4.99799
	average PI:		-0.629166		average PI:		-0.681752		average PI:		-0.714686		average PI:		-0.661145		average PI:		0.117314		average PI:		0.031789		average PI:		-0.612363		average PI:		-0.64792		average PI:		-0.62362		average PI:		-0.610803		average PI:		-0.0893192		average PI:		0.0616123		average PI:
	SD		0.104934		SD		0.128711		SD		0.128997		SD		0.168377		SD		0.248673		SD		0.166316		SD		0.0922677		SD		0.131757		SD		0.0365662		SD		0.146268		SD		0.142608		SD		0.140852		SD
	n		8		n		8		n		8		n		8		n		8		n		8		n		8		n		8		n		8		n		8		n		8		n		8		n
	SEM		0.0370996		SEM		0.0455063		SEM		0.0456074		SEM		0.0595301		SEM		0.0879193		SEM		0.0588017		SEM		0.0326215		SEM		0.0465833		SEM		0.0129281		SEM		0.0517136		SEM		0.0504195		SEM		0.0497986		SEM
[truncated: 22 more columns]

## Sheet: Figure 6 Data
Figure 6A
Ct values	Antennae						Brain
	Mated			Virgin			Mated			Virgin
	A	B	C	A	B	C	A	B	C	A	B	C
Spr	22.5319	22.2842	23.7966	27.8541	27.652	28.6886	21.9473	21.7606	25.2673	26.6287	26.4972	24.186
Mip	19.9449	20.2038	20.0439	22.1522	24.1188	22.4342	19.273	20.613	20.3486	21.0672	22.7441	22.1665
H2AZ	21.9232	20.8519	20.5851	22.7869	22.8864	23.3502	21.1513	20.1593	21.0852	22.1433	22.34	21.3886
Figure 6B
Label	Area	Mean	StdDev	Min	Max	IntDen	%Area	RawIntDen	Slice		mean green/mean red		Label	Area	Mean	StdDev	Min	Max	IntDen	%Area	RawIntDen	Slice	MIP in VIRGIN (normalized to Ncad)	MIP in MATED (normalized to Ncad)	Mean of AL/virgin fly	Mean of AL/mated fly
3-1_01 mod 1.tif (green):0303-0399	36757	70349	21912	39	255	2585831000	100	2585831000	1		0.552541	3	3-1_01 mod 1.tif (red):0303-0399	36757	127319	43927	22	255	4679848000	100	4679848000	1	0.552541	0.43609	0.532526	0.458959
3-1_01 mod 1.tif (green):0436-0556	41279	76185	23525	40	255	3144830000	100	3144830000	1		0.513487	4	3-1_01 mod 1.tif (red):0436-0556	41279	148368	49641	24	255	6124490000	100	6124490000	1	0.513487	0.526447	0.530195	0.49105
3-1_01 mod 2.tif (green):0320-0401	31530	68867	20798	39	255	2171364000	100	2171364000	1		0.55068	7	3-1_01 mod 2.tif (red):0320-0401	31530	125058	42959	24	255	3943078000	100	3943078000	1	0.55068	0.442861	0.695204	0.646929
3-1_01 mod 2.tif (green):0440-0570	32092	72702	20893	39	255	2333145000	100	2333145000	1		0.505971	8	3-1_01 mod 2.tif (red):0440-0570	32092	143688	48548	25	255	4611241000	100	4611241000	1	0.505971	0.450971	0.69962	0.61991
3-1_01 mod 3.tif (green):0302-0394	32230	64243	18812	38	255	2070560000	100	2070560000	1		0.540775	11	3-1_01 mod 3.tif (red):0302-0394	32230	118798	41477	23	255	3828854000	100	3828854000	1	0.540775	0.452371	0.623208	0.597654
3-1_01 mod 3.tif (green):0449-0560	35759	69280	20770	39	255	2477394000	100	2477394000	1		0.505325	12	3-1_01 mod 3.tif (red):0449-0560	35759	137100	47241	23	255	4902552000	100	4902552000	1	0.505325	0.475301	0.397651	0.671774
3-1_01 mod 4.tif (green):0300-0400	36862	75163	24575	39	255	2770659000	100	2770659000	1		0.558899	15	3-1_01 mod 4.tif (red):0300-0400	36862	134484	45533	22	255	4957333000	100	4957333000	1	0.558899	0.428668	0.435936	0.67028
3-1_01 mod 4.tif (green):0439-0556	41794	80066	26590	41	255	3346290000	100	3346290000	1		0.509225	16	3-1_01 mod 4.tif (red):0439-0556	41794	157231	50521	23	255	6571303000	100	6571303000	1	0.509225	0.530983	0.431539	0.628328
3-1_01 mod 5.tif (green):0296-0398	35357	78579	26896	40	255	2778301000	100	2778301000	1		0.559508	19	3-1_01 mod 5.tif (red):0296-0398	35357	140443	46231	21	255	4965645000	100	4965645000	1	0.559508	0.423114	0.434545	0.717211
3-1_01 mod 5.tif (green):0438-0551	38786	82900	28107	42	255	3215366000	100	3215366000	1		0.499599	20	3-1_01 mod 5.tif (red):0438-0551	38786	165933	50510	28	255	6435881000	100	6435881000	1	0.499599	0.531093	0.453766	0.548862
3-1_01 mod 6.tif (green):0295-0402	36317	80716	28868	41	255	2931368000	100	2931368000	1		0.545345	23	3-1_01 mod 6.tif (red):0295-0402	36317	148009	48841	24	255	5375261000	100	5375261000	1	0.545345	0.429972	0.446258	0.509122
3-1_01 mod 6.tif (green):0445-0561	35325	88300	32538	40	255	3119192000	100	3119192000	1		0.496168	24	3-1_01 mod 6.tif (red):0445-0561	35325	177964	53745	27	255	6286565000	100	6286565000	1	0.496168	0.558167	0.481181	0.493931
3-1_01 mod 7.tif (green):0298-0404	33551	81531	29151	41	255	2735439000	100	2735439000	1		0.547118	27	3-1_01 mod 7.tif (red):0298-0404	33551	149019	50660	23	255	4999732000	100	4999732000	1	0.547118	0.429229	0.524126	0.528344
3-1_01 mod 7.tif (green):0416-0580	31264	98079	37092	40	255	3066338000	100	3066338000	1		0.554404	28	3-1_01 mod 7.tif (red):0416-0580	31264	176909	60933	23	255	5530881000	100	5530881000	1	0.554404	0.534796	0.648761	0.727659
3-2_01 mod 1.tif (green):0306-0274	38656	65448	20284	37	255	2529958000	100	2529958000	1		0.612259	31	3-2_01 mod 1.tif (red):0306-0274	38656	106896	41913	21	255	4132188000	100	4132188000	1	0.612259	0.661461	0.393572	0.626306
3-2_01 mod 1.tif (green):0362-0486	39373	57122	15543	36	255	2249083000	100	2249083000	1		0.800241	32	3-2_01 mod 1.tif (red):0362-0486	39373	71381	29235	20	255	2810465000	100	2810465000	1	0.800241	0.672804	0.324919	0.616937
3-2_01 mod 2.tif (green):0309-0273	33844	61105	18137	37	255	2068043000	100	2068043000	1		0.621106	35	3-2_01 mod 2.tif (red):0309-0273	33844	98381	37491	20	255	3329598000	100	3329598000	1	0.621106	0.669325	0.597534	0.700187
3-2_01 mod 2.tif (green):0360-0486	35316	53857	12208	35	255	1902027000	100	1902027000	1		0.788963	36	3-2_01 mod 2.tif (red):0360-0486	35316	68263	29077	19	255	2410787000	100	2410787000	1	0.788963	0.637965	0.625533
3-2_01 mod 3.tif (green):0315-0276	32683	58629	16360	37	255	1916168000	100	1916168000	1		0.638306	39	3-2_01 mod 3.tif (red):0315-0276	32683	91851	34876	20	255	3001955000	100	3001955000	1	0.638306	0.592991	0.663432
3-2_01 mod 3.tif (green):0356-0480	28663	52860	12310	33	216	1515132000	100	1515132000	1		0.806826	40	3-2_01 mod 3.tif (red):0356-0480	28663	65516	28051	19	255	1877898000	100	1877898000	1	0.806826	0.724929	0.574845
3-2_01 mod 4.tif (green):0298-0280	40633	66436	21950	36	255	2699480000	100	2699480000	1		0.598727	43	3-2_01 mod 4.tif (red):0298-0280	40633	110962	47538	19	255	4508708000	100	4508708000	1	0.598727	0.56903
3-2_01 mod 4.tif (green):0351-0495	39117	57688	15678	35	255	2256585000	100	2256585000	1		0.775887	44	3-2_01 mod 4.tif (red):0351-0495	39117	74351	31669	19	255	2908382000	100	2908382000	1	0.775887	0.709772
3-2_01 mod 5.tif (green):0280-0286	36825	68038	24438	36	255	2505505000	100	2505505000	1		0.598063	47	3-2_01 mod 5.tif (red):0280-0286	36825	113764	50772	20	255	4189371000	100	4189371000	1	0.598063	0.609995
3-2_01 mod 5.tif (green):0351-0495	37426	58094	17090	35	255	2174212000	100	2174212000	1		0.740466	48	3-2_01 mod 5.tif (red):0351-0495	37426	78456	35412	20	255	2936276000	100	2936276000	1	0.740466	0.556052
3-2_01 mod 6.tif (green):0268-0291	38879	64061	22435	36	255	2490644000	100	2490644000	1		0.608032	51	3-2_01 mod 6.tif (red):0268-0291	38879	105358	50153	20	255	4096230000	100	4096230000	1	0.608032	0.650979
3-2_01 mod 6.tif (green):0331-0483	43918	52951	13241	35	255	2325490000	100	2325490000	1		0.790101	52	3-2_01 mod 6.tif (red):0331-0483	43918	67018	31139	19	255	2943280000	100	2943280000	1	0.790101	0.567445
3-2_01 mod 7.tif (green):0274-0286	37101	65077	22965	36	255	2414411000	100	2414411000	1		0.600596	55	3-2_01 mod 7.tif (red):0274-0286	37101	108354	50108	20	255	4020039000	100	4020039000	1	0.600596	0.662771
3-2_01 mod 7.tif (green):0329-0488	40923	52908	13077	35	255	2165156000	100	2165156000	1		0.784194	56	3-2_01 mod 7.tif (red):0329-0488	40923	67468	31290	19	255	2760984000	100	2760984000	1	0.784194	0.582353
3-3_01 mod 1.tif (green):0349-0303	34271	60531	15242	36	234	2074442000	100	2074442000	1		0.633607	59	3-3_01 mod 1.tif (red):0349-0303	34271	95534	37382	21	255	3274047000	100	3274047000	1	0.633607	0.685217
3-3_01 mod 2.tif (green):0338-0294	32206	61532	15189	37	255	1981691000	100	1981691000	1		0.589788	63	3-3_01 mod 2.tif (red):0338-0294	32206	104329	40821	20	255	3360008000	100	3360008000	1	0.589788	0.583252
3-3_01 mod 3.tif (green):0312-0307	30682	61628	15889	37	255	1890858000	100	1890858000	1		0.575796	67	3-3_01 mod 3.tif (red):0312-0307	30682	107031	44229	20	255	3283915000	100	3283915000	1	0.575796	0.684452
3-3_01 mod 4.tif (green):0292-0316	26683	64284	18502	36	255	1715280000	100	1715280000	1		0.597935	71	3-3_01 mod 4.tif (red):0292-0316	26683	107510	53129	20	255	2868692000	100	2868692000	1	0.597935	0.523755
3-3_01 mod 5.tif (green):0353-0294	29437	57664	12671	35	204	1697460000	100	1697460000	1		0.641188	75	3-3_01 mod 5.tif (red):0353-0294	29437	89933	34768	22	255	2647365000	100	2647365000	1	0.641188	0.606905
3-3_01 mod 6.tif (green):0372-0309	27742	54324	11635	35	255	1507055000	100	1507055000	1		0.679951	79	3-3_01 mod 6.tif (red):0372-0309	27742	79894	31590	20	255	2216432000	100	2216432000	1	0.679951	0.507962
3-3_01 mod 7.tif (green):0351-0297	33987	59144	13626	36	183	2010129000	100	2010129000	1		0.644193	83	3-3_01 mod 7.tif (red):0351-0297	33987	91811	35971	20	255	3120375000	100	3120375000	1	0.644193	0.592034
3-4_01 mod 1.tif (green):0339-0351	48559	75872	24966	37	255	3684252000	100	3684252000	1		0.43694	87	3-4_01 mod 1.tif (red):0339-0351	48559	173644	53097	25	255	8431982000	100	8431982000	1	0.43694	0.507671
3-4_01 mod 1.tif (green):0422-0570	48387	93131	28004	43	255	4506322000	100	4506322000	1		0.399992	88	3-4_01 mod 1.tif (red):0422-0570	48387	232832	33730	60	255	11266060000	100	11266060000	1	0.399992	0.577609
3-4_01 mod 2.tif (green):0347-0360	35824	71773	21876	37	255	2571194000	100	2571194000	1		0.420079	91	3-4_01 mod 2.tif (red):0347-0360	35824	170856	50208	35	255	6120754000	100	6120754000	1	0.420079	0.690394
3-4_01 mod 2.tif (green):0425-0551	32697	81243	25825	41	255	2656406000	100	2656406000	1		0.377618	92	3-4_01 mod 2.tif (red):0425-0551	32697	215146	41970	44	255	7034618000	100	7034618000	1	0.377618	0.736314
3-4_01 mod 3.tif (green):0308-0346	46572	63227	18502	36	255	2944618000	100	2944618000	1		0.397384	95	3-4_01 mod 3.tif (red):0308-0346	46572	159108	48384	28	255	7409979000	100	7409979000	1	0.397384	0.710851
3-4_01 mod 3.tif (green):0417-0563	39843	66781	14451	39	255	2660759000	100	2660759000	1		0.334378	96	3-4_01 mod 3.tif (red):0417-0563	39843	199717	45264	46	255	7957340000	100	7957340000	1	0.334378	0.748211
3-4_01 mod 4.tif (green):0321-0355	48644	80682	26628	37	255	3924682000	100	3924682000	1		0.417168	99	3-4_01 mod 4.tif (red):0321-0355	48644	193404	52354	24	255	9407922000	100	9407922000	1	0.417168	0.73137
3-4_01 mod 4.tif (green):0421-0579	43241	106853	33409	44	255	4620430000	100	4620430000	1		0.43462	100	3-4_01 mod 4.tif (red):0421-0579	43241	245854	22990	72	255	10630971000	100	10630971000	1	0.43462	0.77202
3-4_01 mod 5.tif (green):0330-0374	44820	76119	23360	34	255	3411646000	100	3411646000	1		0.444452	103	3-4_01 mod 5.tif (red):0330-0374	44820	171265	58634	22	255	7676109000	100	7676109000	1	0.444452	0.758012
3-4_01 mod 5.tif (green):0394-0583	41622	108888	36999	43	255	4532131000	100	4532131000	1		0.4531	104	3-4_01 mod 5.tif (red):0394-0583	41622	240318	29571	50	255	10002527000	100	10002527000	1	0.4531	0.650374
3-4_01 mod 6.tif (green):0322-0365	43154	80674	25450	35	255	3481388000	100	3481388000	1		0.418562	107	3-4_01 mod 6.tif (red):0322-0365	43154	192741	54549	26	255	8317527000	100	8317527000	1	0.418562	0.689919
3-4_01 mod 6.tif (green):0393-0581	43293	111089	36969	45	255	4809358000	100	4809358000	1		0.450269	108	3-4_01 mod 6.tif (red):0393-0581	43293	246717	21813	70	255	10681118000	100	10681118000	1	0.450269	0.605659
3-4_01 mod 7.tif (green):0325-0353	49852	80050	25737	37	255	3990657000	100	3990657000	1		0.415915	111	3-4_01 mod 7.tif (red):0325-0353	49852	192467	52780	28	255	9594884000	100	9594884000	1	0.415915	0.645646
3-4_01 mod 7.tif (green):0417-0575	46136	106483	33125	44	255	4912690000	100	4912690000	1		0.434632	112	3-4_01 mod 7.tif (red):0417-0575	46136	244996	24259	72	255	11303154000	100	11303154000	1	0.434632	0.570331
3-7_01 mod 1.tif (green):0410-0332	25991	69261	17837	39	255	1800169000	100	1800169000	1		0.427086	115	3-7_01 mod 1.tif (red):0410-0332	25991	162171	47778	25	255	4214986000	100	4214986000	1	0.427086	0.580599
3-7_01 mod 1.tif (green):0523-0516	29907	74904	19428	37	255	2240163000	100	2240163000	1		0.411628	116	3-7_01 mod 1.tif (red):0523-0516	29907	181970	49477	19	255	5442189000	100	5442189000	1	0.411628	0.56867
3-7_01 mod 2.tif (green):0425-0331	29350	71237	18998	37	255	2090803000	100	2090803000	1		0.466855	119	3-7_01 mod 2.tif (red):0425-0331	29350	152589	49461	23	255	4478501000	100	4478501000	1	0.466855	0.687732
3-7_01 mod 2.tif (green):0528-0515	30276	72966	19350	36	255	2209104000	100	2209104000	1		0.42259	120	3-7_01 mod 2.tif (red):0528-0515	30276	172664	52131	19	255	5227590000	100	5227590000	1	0.42259	0.563468
3-7_01 mod 3.tif (green):0411-0320	27037	64243	13588	36	255	1736950000	100	1736950000	1		0.434271	123	3-7_01 mod 3.tif (red):0411-0320	27037	147933	47866	26	255	3999653000	100	3999653000	1	0.434271	0.693116
3-7_01 mod 3.tif (green):0522-0507	25771	70958	18230	38	255	1828657000	100	1828657000	1		0.431167	124	3-7_01 mod 3.tif (red):0522-0507	25771	164572	49946	20	255	4241191000	100	4241191000	1	0.431167	0.584212
3-7_01 mod 4.tif (green):0409-0333	27087	69290	18142	39	255	1876867000	100	1876867000	1		0.427178	127	3-7_01 mod 4.tif (red):0409-0333	27087	162204	47269	26	255	4393608000	100	4393608000	1	0.427178	0.720497
3-7_01 mod 4.tif (green):0525-0520	31315	76750	19702	40	255	2403435000	100	2403435000	1		0.426474	128	3-7_01 mod 4.tif (red):0525-0520	31315	179964	50712	22	255	5635576000	100	5635576000	1	0.426474	0.641284
3-7_01 mod 5.tif (green):0395-0333	29713	71121	19115	35	255	2113206000	100	2113206000	1		0.423619	131	3-7_01 mod 5.tif (red):0395-0333	29713	167889	48469	20	255	4988485000	100	4988485000	1	0.423619	0.774682
3-7_01 mod 5.tif (green):0513-0524	28504	79274	22018	40	255	2259619000	100	2259619000	1		0.420728	132	3-7_01 mod 5.tif (red):0513-0524	28504	188421	48220	30	255	5370738000	100	5370738000	1	0.420728	0.657031
3-7_01 mod 6.tif (green):0369-0355	20077	73801	23120	37	255	1481712000	100	1481712000	1		0.44902	135	3-7_01 mod 6.tif (red):0369-0355	20077	164360	52582	25	255	3299849000	100	3299849000	1	0.44902	0.785607
3-7_01 mod 6.tif (green):0488-0545	22940	81627	27311	39	255	1872527000	100	1872527000	1		0.448443	136	3-7_01 mod 6.tif (red):0488-0545	22940	182023	56023	24	255	4175619000	100	4175619000	1	0.448443	0.683702
3-7_01 mod 7.tif (green):0372-0353	26318	73055	23334	35	255	1922649000	100	1922649000	1		0.44527	139	3-7_01 mod 7.tif (red):0372-0353	26318	164069	55155	20	255	4317977000	100	4317977000	1	0.44527	0.784653
3-7_01 mod 7.tif (green):0494-0534	27856	83747	28241	38	255	2332866000	100	2332866000	1		0.428257	140	3-7_01 mod 7.tif (red):0494-0534	27856	195553	51505	23	255	5447320000	100	5447320000	1	0.428257	0.693518
3-8_01 mod 1.tif (green):0405-0280	46898	69323	23412	34	255	3251103000	100	3251103000	1		0.479319	143	3-8_01 mod 1.tif (red):0405-0280	46898	144628	48304	24	255	6782747000	100	6782747000	1	0.479319	0.516273
3-8_01 mod 1.tif (green):0484-0495	44929	70236	23143	34	255	3155621000	100	3155621000	1		0.436691	144	3-8_01 mod 1.tif (red):0484-0495	44929	160837	52893	22	255	7226266000	100	7226266000	1	0.436691	0.537386
3-8_01 mod 2.tif (green):0413-0274	43039	63522	19045	36	255	2733924000	100	2733924000	1		0.494319	147	3-8_01 mod 2.tif (red):0413-0274	43039	128504	45743	23	255	5530676000	100	5530676000	1	0.494319	0.535996
3-8_01 mod 2.tif (green):0475-0495	40469	64927	20762	36	255	2627511000	100	2627511000	1		0.442976	148	3-8_01 mod 2.tif (red):0475-0495	40469	146570	50908	23	255	5931535000	100	5931535000	1	0.442976	0.558578
3-8_01 mod 3.tif (green):0385-0282	44808	78206	27637	35	255	3504271000	100	3504271000	1		0.440064	151	3-8_01 mod 3.tif (red):0385-0282	44808	177715	49786	23	255	7963036000	100	7963036000	1	0.440064	0.548027
3-8_01 mod 3.tif (green):0465-0507	43813	85306	29894	38	255	3737507000	100	3737507000	1		0.428288	152	3-8_01 mod 3.tif (red):0465-0507	43813	199179	48821	26	255	8726638000	100	8726638000	1	0.428288	0.57064
3-8_01 mod 4.tif (green):0402-0278	44871	72818	24119	37	255	3267429000	100	3267429000	1		0.454703	155	3-8_01 mod 4.tif (red):0402-0278	44871	160144	49494	23	255	7185832000	100	7185832000	1	0.454703	0.575131
3-8_01 mod 4.tif (green):0471-0507	46308	78349	28042	37	255	3628204000	100	3628204000	1		0.429778	156	3-8_01 mod 4.tif (red):0471-0507	46308	182301	52329	26	255	8442006000	100	8442006000	1	0.429778	0.589907
3-8_01 mod 6.tif (green):0392-0279	45024	76578	26362	36	255	3447849000	100	3447849000	1		0.444544	159	3-8_01 mod 6.tif (red):0392-0279	45024	172262	49377	28	255	7755935000	100	7755935000	1	0.444544	0.50326
3-8_01 mod 6.tif (green):0469-0506	42718	83926	29738	37	255	3585169000	100	3585169000	1		0.428093	160	3-8_01 mod 6.tif (red):0469-0506	42718	196046	49188	25	255	8374699000	100	8374699000	1	0.428093	0.532134
3-8_01 mod 7.tif (green):0399-0288	41681	84135	34300	38	255	3506811000	100	3506811000	1		0.437129	163	3-8_01 mod 7.tif (red):0399-0288	41681	192472	50107	24	255	8022420000	100	8022420000	1	0.437129	0.485663
3-8_01 mod 7.tif (green):0463-0503	45706	90900	37476	34	255	4154665000	100	4154665000	1		0.43268	164	3-8_01 mod 7.tif (red):0463-0503	45706	210086	48966	20	255	9602193000	100	9602193000	1	0.43268	0.505424
6-1_01 mod 1.tif (green):0364-0322	44139	71171	30560	37	255	3141401000	100	3141401000	1		0.531698	167	6-1_01 mod 1.tif (red):0364-0322	44139	133856	50140	21	255	5908259000	100	5908259000	1	0.531698	0.472031
6-1_01 mod 1.tif (green):0553-0470	44362	85747	30573	41	255	3803889000	100	3803889000	1		0.419882	168	6-1_01 mod 1.tif (red):0553-0470	44362	204217	49901	32	255	9059494000	100	9059494000	1	0.419882	0.475433
6-1_01 mod 2.tif (green):0362-0317	39648	62173	21836	36	255	2465037000	100	2465037000	1		0.549042	171	6-1_01 mod 2.tif (red):0362-0317	39648	113239	40661	23	255	4489705000	100	4489705000	1	0.549042	0.53009
6-1_01 mod 2.tif (green):0553-0456	35253	70883	23963	37	255	2498841000	100	2498841000	1		0.42421	172	6-1_01 mod 2.tif (red):0553-0456	35253	167094	55608	21	255	5890562000	100	5890562000	1	0.42421	0.495418
6-1_01 mod 3.tif (green):0362-0321	45966	67489	26815	37	255	3102217000	100	3102217000	1		0.546058	175	6-1_01 mod 3.tif (red):0362-0321	45966	123593	44518	23	255	5681079000	100	5681079000	1	0.546058	0.514728
6-1_01 mod 3.tif (green):0552-0462	37837	76674	24741	40	255	2901096000	100	2901096000	1		0.410116	176	6-1_01 mod 3.tif (red):0552-0462	37837	186957	51808	29	255	7073898000	100	7073898000	1	0.410116	0.475693
6-1_01 mod 4.tif (green):0361-0329	42656	74740	35400	37	255	3188094000	100	3188094000	1		0.513398	179	6-1_01 mod 4.tif (red):0361-0329	42656	145579	55474	23	255	6209800000	100	6209800000	1	0.513398	0.495388
6-1_01 mod 4.tif (green):0555-0477	45467	91530	32818	38	255	4161611000	100	4161611000	1		0.431998	180	6-1_01 mod 4.tif (red):0555-0477	45467	211876	48758	25	255	9633362000	100	9633362000	1	0.431998	0.44584
6-1_01 mod 5.tif (green):0358-0316	41973	70431	31142	37	255	2956199000	100	2956199000	1		0.493442	183	6-1_01 mod 5.tif (red):0358-0316	41973	142734	58134	22	255	5990975000	100	5990975000	1	0.493442	0.500358
6-1_01 mod 5.tif (green):0556-0469	42477	100142	38911	43	255	4253741000	100	4253741000	1		0.455819	184	6-1_01 mod 5.tif (red):0556-0469	42477	219697	46397	24	255	9332054000	100	9332054000	1	0.455819	0.458693
6-1_01 mod 6.tif (green):0556-0474	39171	102314	40447	38	255	4007728000	100	4007728000	1		0.486115	186	6-1_01 mod 6.tif (red):0556-0474	39171	210473	51256	23	255	8244457000	100	8244457000	1	0.486115	0.567842
6-1_01 mod 7.tif (green):0360-0326	41610	65495	22967	35	255	2725241000	100	2725241000	1		0.517964	189	6-1_01 mod 7.tif (red):0360-0326	41610	126447	52873	20	255	5261476000	100	5261476000	1	0.517964	0.570354
6-1_01 mod 7.tif (green):0554-0468	41590	101036	38982	41	255	4202108000	100	4202108000	1		0.460183	190	6-1_01 mod 7.tif (red):0554-0468	41590	219556	46004	41	255	9131347000	100	9131347000	1	0.460183	0.54894
6-2_01 mod 1.tif (green):0384-0285	25187	50858	8706	35	183	1280950000	100	1280950000	1		0.580372	193	6-2_01 mod 1.tif (red):0384-0285	25187	87630	33884	21	255	2207148000	100	2207148000	1	0.580372	0.518451
6-2_01 mod 2.tif (green):0371-0281	35714	49548	8104	33	227	1769558000	100	1769558000	1		0.588778	197	6-2_01 mod 2.tif (red):0371-0281	35714	84154	33433	20	255	3005475000	100	3005475000	1	0.588778	0.53631
6-2_01 mod 3.tif (green):0383-0282	25778	58813	12547	36	191	1516077000	100	1516077000	1		0.57965	201	6-2_01 mod 3.tif (red):0383-0282	25778	101463	41234	19	255	2615508000	100	2615508000	1	0.57965	0.497816
6-2_01 mod 3.tif (green):0481-0446	32389	49515	8161	34	139	1603757000	100	1603757000	1		0.745495	202	6-2_01 mod 3.tif (red):0481-0446	32389	66419	28964	19	255	2151229000	100	2151229000	1	0.745495	0.648314
6-2_01 mod 4.tif (green):0380-0280	30284	55841	11249	36	255	1691101000	100	1691101000	1		0.584551	205	6-2_01 mod 4.tif (red):0380-0280	30284	95528	36742	20	255	2892982000	100	2892982000	1	0.584551	0.769769
6-2_01 mod 4.tif (green):0484-0441	31191	48033	7353	34	138	1498201000	100	1498201000	1		0.736059	206	6-2_01 mod 4.tif (red):0484-0441	31191	65257	27952	19	255	2035434000	100	2035434000	1	0.736059	0.673163
6-2_01 mod 5.tif (green):0390-0279	30068	52777	9405	33	202	1586905000	100	1586905000	1		0.581924	209	6-2_01 mod 5.tif (red):0390-0279	30068	90694	34204	20	255	2726974000	100	2726974000	1	0.581924	0.80713
6-2_01 mod 6.tif (green):0379-0275	32193	54257	10790	33	255	1746702000	100	1746702000	1		0.581333	213	6-2_01 mod 6.tif (red):0379-0275	32193	93332	35125	21	255	3004647000	100	3004647000	1	0.581333	0.68456
6-2_01 mod 6.tif (green):0487-0427	28951	47744	7784	33	158	1382231000	100	1382231000	1		0.729172	214	6-2_01 mod 6.tif (red):0487-0427	28951	65477	28442	19	255	1895639000	100	1895639000	1	0.729172	0.807001
6-2_01 mod 7.tif (green):0375-0275	30261	55109	11096	35	255	1667659000	100	1667659000	1		0.582794	217	6-2_01 mod 7.tif (red):0375-0275	30261	94560	36653	20	255	2861492000	100	2861492000	1	0.582794	0.703676
6-2_01 mod 7.tif (green):0488-0433	30280	47927	7505	34	130	1451225000	100	1451225000	1		0.730105	218	6-2_01 mod 7.tif (red):0488-0433	30280	65644	28165	19	255	1987712000	100	1987712000	1	0.730105	0.594475
9-1_01 mod 1.tif (green):0355-0276	29000	79189	28528	39	255	2296480000	100	2296480000	1		0.337532	221	9-1_01 mod 1.tif (red):0355-0276	29000	234612	33628	47	255	6803748000	100	6803748000	1	0.337532	0.553834
9-1_01 mod 1.tif (green):0428-0478	32547	73670	25274	38	255	2397744000	100	2397744000	1		0.347598	222	9-1_01 mod 1.tif (red):0428-0478	32547	211940	43606	52	255	6898005000	100	6898005000	1	0.347598	0.692945
9-1_01 mod 2.tif (green):0378-0272	28605	75384	23717	39	255	2156371000	100	2156371000	1		0.330556	225	9-1_01 mod 2.tif (red):0378-0272	28605	228052	37602	46	255	6523418000	100	6523418000	1	0.330556	0.573414
9-1_01 mod 2.tif (green):0430-0471	26373	71630	23528	39	255	1889087000	100	1889087000	1		0.338681	226	9-1_01 mod 2.tif (red):0430-0471	26373	211497	43930	49	255	5577814000	100	5577814000	1	0.338681	0.67728
9-1_01 mod 3.tif (green):0384-0267	26392	74511	24756	38	255	1966492000	100	1966492000	1		0.331097	229	9-1_01 mod 3.tif (red):0384-0267	26392	225043	38992	52	255	5939328000	100	5939328000	1	0.331097	0.572949
9-1_01 mod 3.tif (green):0425-0448	22684	71039	23388	37	255	1611445000	100	1611445000	1		0.339433	230	9-1_01 mod 3.tif (red):0425-0448	22684	209287	44404	38	255	4747466000	100	4747466000	1	0.339433	0.719244
9-1_01 mod 4.tif (green):0348-0274	30124	78472	28420	38	255	2363883000	100	2363883000	1		0.337949	233	9-1_01 mod 4.tif (red):0348-0274	30124	232201	36679	44	255	6994817000	100	6994817000	1	0.337949	0.52748
9-1_01 mod 4.tif (green):0427-0481	32096	74253	25314	37	255	2383239000	100	2383239000	1		0.351128	234	9-1_01 mod 4.tif (red):0427-0481	32096	211470	43977	41	255	6787348000	100	6787348000	1	0.351128	0.70317
9-1_01 mod 5.tif (green):0335-0281	26592	71264	28376	35	255	1895064000	100	1895064000	1		0.303661	237	9-1_01 mod 5.tif (red):0335-0281	26592	234683	37197	29	255	6240687000	100	6240687000	1	0.303661	0.503916
9-1_01 mod 5.tif (green):0414-0493	29072	74038	28828	37	255	2152429000	100	2152429000	1		0.340259	238	9-1_01 mod 5.tif (red):0414-0493	29072	217593	42607	35	255	6325865000	100	6325865000	1	0.340259	0.677468
9-1_01 mod 6.tif (green):0321-0273	11732	67060	25044	36	255	786753000	100	786753000	1		0.299956	241	9-1_01 mod 6.tif (red):0321-0273	11732	223566	45849	28	255	2622878000	100	2622878000	1	0.299956	0.586362
9-1_01 mod 6.tif (green):0408-0498	24029	69445	26380	36	255	1668683000	100	1668683000	1		0.319229	242	9-1_01 mod 6.tif (red):0408-0498	24029	217540	45320	31	255	5227275000	100	5227275000	1	0.319229	0.717659
9-1_01 mod 7.tif (green):0338-0285	29992	76767	29637	36	255	2302391000	100	2302391000	1		0.32225	245	9-1_01 mod 7.tif (red):0338-0285	29992	238222	32607	49	255	7144767000	100	7144767000	1	0.32225	0.602503
9-1_01 mod 7.tif (green):0420-0491	31184	74765	26991	37	255	2331477000	100	2331477000	1		0.345443	246	9-1_01 mod 7.tif (red):0420-0491	31184	216432	42412	46	255	6749201000	100	6749201000	1	0.345443	0.735144
9-2_01 mod 1.tif (green):0238-0302	34539	45703	5750	33	95	1578542000	100	1578542000	1		0.668016	249	9-2_01 mod 1.tif (red):0238-0302	34539	68416	28036	20	255	2363006000	100	2363006000	1	0.668016	0.608437
9-2_01 mod 1.tif (green):0364-0476	26834	49390	7843	34	178	1325332000	100	1325332000	1		0.629196	250	9-2_01 mod 1.tif (red):0364-0476	26834	78497	31132	20	255	2106401000	100	2106401000	1	0.629196	0.730115
9-2_01 mod 2.tif (green):0264-0295	26333	47308	6603	33	138	1245768000	100	1245768000	1		0.655835	253	9-2_01 mod 2.tif (red):0264-0295	26333	72134	28807	19	255	1899506000	100	1899506000	1	0.655835	0.623018
9-2_01 mod 2.tif (green):0361-0469	22896	51275	9048	36	186	1173998000	100	1173998000	1		0.62348	254	9-2_01 mod 2.tif (red):0361-0469	22896	82240	31784	20	255	1882969000	100	1882969000	1	0.62348	0.739333
9-2_01 mod 3.tif (green):0261-0297	24398	47913	6665	34	120	1168991000	100	1168991000	1		0.643879	257	9-2_01 mod 3.tif (red):0261-0297	24398	74413	29365	20	255	1815540000	100	1815540000	1	0.643879	0.735144
9-2_01 mod 3.tif (green):0351-0469	22613	51635	9033	35	174	1167618000	100	1167618000	1		0.616891	258	9-2_01 mod 3.tif (red):0351-0469	22613	83702	32628	21	255	1892763000	100	1892763000	1	0.616891	0.730115
9-2_01 mod 4.tif (green):0261-0307	27178	45245	5458	33	102	1229678000	100	1229678000	1		0.687478	261	9-2_01 mod 4.tif (red):0261-0307	27178	65813	26544	20	255	1788677000	100	1788677000	1	0.687478
9-2_01 mod 4.tif (green):0359-0478	27000	47653	6169	35	130	1286634000	100	1286634000	1		0.642129	262	9-2_01 mod 4.tif (red):0359-0478	27000	74211	30229	20	255	2003700000	100	2003700000	1	0.642129
9-2_01 mod 5.tif (green):0255-0305	26165	49571	8347	34	159	1297036000	100	1297036000	1		0.634801	265	9-2_01 mod 5.tif (red):0255-0305	26165	78089	30839	20	255	2043192000	100	2043192000	1	0.634801
9-2_01 mod 5.tif (green):0350-0476	25818	54221	10671	35	185	1399873000	100	1399873000	1		0.615588	266	9-2_01 mod 5.tif (red):0350-0476	25818	88080	34234	20	255	2274050000	100	2274050000	1	0.615588
9-2_01 mod 6.tif (green):0253-0309	26665	50946	8809	34	186	1358481000	100	1358481000	1		0.592857	269	9-2_01 mod 6.tif (red):0253-0309	26665	85933	33743	20	255	2291400000	100	2291400000	1	0.592857
9-2_01 mod 6.tif (green):0352-0480	26800	57805	14577	35	255	1549181000	100	1549181000	1		0.599053	270	9-2_01 mod 6.tif (red):0352-0480	26800	96494	36698	21	255	2586050000	100	2586050000	1	0.599053
9-2_01 mod 7.tif (green):0245-0313	24213	50809	9200	35	145	1230228000	100	1230228000	1		0.606827	273	9-2_01 mod 7.tif (red):0245-0313	24213	83729	34906	20	255	2027319000	100	2027319000	1	0.606827
9-2_01 mod 7.tif (green):0345-0484	24826	60157	16335	34	255	1493469000	100	1493469000	1		0.566082	274	9-2_01 mod 7.tif (red):0345-0484	24826	106269	40588	21	255	2638233000	100	2638233000	1	0.566082
9-4_01 mod 2.tif (green):0294-0317	33688	49541	8453	35	152	1668951000	100	1668951000	1		0.619937	309	9-4_01 mod 2.tif (red):0294-0317	33688	79913	31848	20	255	2692098000	100	2692098000	1	0.619937
9-4_01 mod 2.tif (green):0384-0526	38246	49455	9091	34	153	1891463000	100	1891463000	1		0.746942	310	9-4_01 mod 2.tif (red):0384-0526	38246	66210	28211	20	255	2532267000	100	2532267000	1	0.746942
9-4_01 mod 3.tif (green):0299-0324	31404	48038	8044	35	140	1508587000	100	1508587000	1		0.673754	313	9-4_01 mod 3.tif (red):0299-0324	31404	71299	29459	20	255	2239081000	100	2239081000	1	0.673754
9-4_01 mod 4.tif (green):0320-0319	32295	46703	7042	34	181	1508280000	100	1508280000	1		0.705515	317	9-4_01 mod 4.tif (red):0320-0319	32295	66197	27557	20	255	2137846000	100	2137846000	1	0.705515
9-4_01 mod 5.tif (green):0294-0320	32710	50402	9192	34	161	1648636000	100	1648636000	1		0.600675	321	9-4_01 mod 5.tif (red):0294-0320	32710	83909	32981	20	255	2744672000	100	2744672000	1	0.600675
9-4_01 mod 5.tif (green):0378-0527	34409	49801	9833	35	182	1713600000	100	1713600000	1		0.73112	322	9-4_01 mod 5.tif (red):0378-0527	34409	68116	29198	20	255	2343790000	100	2343790000	1	0.73112
9-4_01 mod 6.tif (green):0295-0318	31534	50555	9416	35	163	1594191000	100	1594191000	1		0.549636	325	9-4_01 mod 6.tif (red):0295-0318	31534	91979	36066	20	255	2900468000	100	2900468000	1	0.549636
9-4_01 mod 6.tif (green):0371-0528	31614	50538	10749	34	183	1597705000	100	1597705000	1		0.699023	326	9-4_01 mod 6.tif (red):0371-0528	31614	72298	31870	19	255	2285615000	100	2285615000	1	0.699023
9-4_01 mod 7.tif (green):0302-0329	25589	50603	11297	35	255	1294880000	100	1294880000	1		0.478733	329	9-4_01 mod 7.tif (red):0302-0329	25589	105702	42038	20	255	2704802000	100	2704802000	1	0.478733
9-4_01 mod 7.tif (green):0366-0530	27783	47841	9484	34	255	1329158000	100	1329158000	1		0.680284	330	9-4_01 mod 7.tif (red):0366-0530	27783	70325	32619	19	255	1953852000	100	1953852000	1	0.680284
3-1_01 mod 1.tif (red):0303-0399	36757	127319	43927	22	255	4679848000	100	4679848000	1														0.623208
3-1_01 mod 1.tif (red):0436-0556	41279	148368	49641	24	255	6124490000	100	6124490000	1	mean	0.525432												0.511111
3-1_01 mod 2.tif (red):0320-0401	31530	125058	42959	24	255	3943078000	100	3943078000	1	StDev	0.12565												0.456713
3-1_01 mod 2.tif (red):0440-0570	32092	143688	48548	25	255	4611241000	100	4611241000	1	SEM	0.010735
3-1_01 mod 3.tif (red):0302-0394	32230	118798	41477	23	255	3828854000	100	3828854000	1														0.525537	0.603144
3-1_01 mod 3.tif (red):0449-0560	35759	137100	47241	23	255	4902552000	100	4902552000	1														0.12565	0.0988474
3-1_01 mod 4.tif (red):0300-0400	36862	134484	45533	22	255	4957333000	100	4957333000	1														0.010735	0.00898613
3-1_01 mod 4.tif (red):0439-0556	41794	157231	50521	23	255	6571303000	100	6571303000	1
3-1_01 mod 5.tif (red):0296-0398	35357	140443	46231	21	255	4965645000	100	4965645000	1
3-1_01 mod 5.tif (red):0438-0551	38786	165933	50510	28	255	6435881000	100	6435881000	1
3-1_01 mod 6.tif (red):0295-0402	36317	148009	48841	24	255	5375261000	100	5375261000	1
3-1_01 mod 6.tif (red):0445-0561	35325	177964	53745	27	255	6286565000	100	6286565000	1
3-1_01 mod 7.tif (red):0298-0404	33551	149019	50660	23	255	4999732000	100	4999732000	1
3-1_01 mod 7.tif (red):0416-0580	31264	176909	60933	23	255	5530881000	100	5530881000	1
3-2_01 mod 1.tif (red):0306-0274	38656	106896	41913	21	255	4132188000	100	4132188000	1
3-2_01 mod 1.tif (red):0362-0486	39373	71381	29235	20	255	2810465000	100	2810465000	1
3-2_01 mod 2.tif (red):0309-0273	33844	98381	37491	20	255	3329598000	100	3329598000	1
3-2_01 mod 2.tif (red):0360-0486	35316	68263	29077	19	255	2410787000	100	2410787000	1
3-2_01 mod 3.tif (red):0315-0276	32683	91851	34876	20	255	3001955000	100	3001955000	1
3-2_01 mod 3.tif (red):0356-0480	28663	65516	28051	19	255	1877898000	100	1877898000	1
3-2_01 mod 4.tif (red):0298-0280	40633	110962	47538	19	255	4508708000	100	4508708000	1
3-2_01 mod 4.tif (red):0351-0495	39117	74351	31669	19	255	2908382000	100	2908382000	1
3-2_01 mod 5.tif (red):0280-0286	36825	113764	50772	20	255	4189371000	100	4189371000	1
3-2_01 mod 5.tif (red):0351-0495	37426	78456	35412	20	255	2936276000	100	2936276000	1
3-2_01 mod 6.tif (red):0268-0291	38879	105358	50153	20	255	4096230000	100	4096230000	1
3-2_01 mod 6.tif (red):0331-0483	43918	67018	31139	19	255	2943280000	100	2943280000	1
3-2_01 mod 7.tif (red):0274-0286	37101	108354	50108	20	255	4020039000	100	4020039000	1
3-2_01 mod 7.tif (red):0329-0488	40923	67468	31290	19	255	2760984000	100	2760984000	1
3-3_01 mod 1.tif (red):0349-0303	34271	95534	37382	21	255	3274047000	100	3274047000	1
3-3_01 mod 2.tif (red):0338-0294	32206	104329	40821	20	255	3360008000	100	3360008000	1
3-3_01 mod 3.tif (red):0312-0307	30682	107031	44229	20	255	3283915000	100	3283915000	1
3-3_01 mod 4.tif (red):0292-0316	26683	107510	53129	20	255	2868692000	100	2868692000	1
3-3_01 mod 5.tif (red):0353-0294	29437	89933	34768	22	255	2647365000	100	2647365000	1
3-3_01 mod 6.tif (red):0372-0309	27742	79894	31590	20	255	2216432000	100	2216432000	1
3-3_01 mod 7.tif (red):0351-0297	33987	91811	35971	20	255	3120375000	100	3120375000	1
3-4_01 mod 1.tif (red):0339-0351	48559	173644	53097	25	255	8431982000	100	8431982000	1
3-4_01 mod 1.tif (red):0422-0570	48387	232832	33730	60	255	11266060000	100	11266060000	1
3-4_01 mod 2.tif (red):0347-0360	35824	170856	50208	35	255	6120754000	100	6120754000	1
3-4_01 mod 2.tif (red):0425-0551	32697	215146	41970	44	255	7034618000	100	7034618000	1
3-4_01 mod 3.tif (red):0308-0346	46572	159108	48384	28	255	7409979000	100	7409979000	1
3-4_01 mod 3.tif (red):0417-0563	39843	199717	45264	46	255	7957340000	100	7957340000	1
3-4_01 mod 4.tif (red):0321-0355	48644	193404	52354	24	255	9407922000	100	9407922000	1
3-4_01 mod 4.tif (red):0421-0579	43241	245854	22990	72	255	10630971000	100	10630971000	1
3-4_01 mod 5.tif (red):0330-0374	44820	171265	58634	22	255	7676109000	100	7676109000	1
3-4_01 mod 5.tif (red):0394-0583	41622	240318	29571	50	255	10002527000	100	10002527000	1
3-4_01 mod 6.tif (red):0322-0365	43154	192741	54549	26	255	8317527000	100	8317527000	1
3-4_01 mod 6.tif (red):0393-0581	43293	246717	21813	70	255	10681118000	100	10681118000	1
3-4_01 mod 7.tif (red):0325-0353	49852	192467	52780	28	255	9594884000	100	9594884000	1
3-4_01 mod 7.tif (red):0417-0575	46136	244996	24259	72	255	11303154000	100	11303154000	1
3-7_01 mod 1.tif (red):0410-0332	25991	162171	47778	25	255	4214986000	100	4214986000	1
3-7_01 mod 1.tif (red):0523-0516	29907	181970	49477	19	255	5442189000	100	5442189000	1
3-7_01 mod 2.tif (red):0425-0331	29350	152589	49461	23	255	4478501000	100	4478501000	1
3-7_01 mod 2.tif (red):0528-0515	30276	172664	52131	19	255	5227590000	100	5227590000	1
3-7_01 mod 3.tif (red):0411-0320	27037	147933	47866	26	255	3999653000	100	3999653000	1
3-7_01 mod 3.tif (red):0522-0507	25771	164572	49946	20	255	4241191000	100	4241191000	1
3-7_01 mod 4.tif (red):0409-0333	27087	162204	47269	26	255	4393608000	100	4393608000	1
3-7_01 mod 4.tif (red):0525-0520	31315	179964	50712	22	255	5635576000	100	5635576000	1
3-7_01 mod 5.tif (red):0395-0333	29713	167889	48469	20	255	4988485000	100	4988485000	1
3-7_01 mod 5.tif (red):0513-0524	28504	188421	48220	30	255	5370738000	100	5370738000	1
3-7_01 mod 6.tif (red):0369-0355	20077	164360	52582	25	255	3299849000	100	3299849000	1
3-7_01 mod 6.tif (red):0488-0545	22940	182023	56023	24	255	4175619000	100	4175619000	1
3-7_01 mod 7.tif (red):0372-0353	26318	164069	55155	20	255	4317977000	100	4317977000	1
3-7_01 mod 7.tif (red):0494-0534	27856	195553	51505	23	255	5447320000	100	5447320000	1
3-8_01 mod 1.tif (red):0405-0280	46898	144628	48304	24	255	6782747000	100	6782747000	1
3-8_01 mod 1.tif (red):0484-0495	44929	160837	52893	22	255	7226266000	100	7226266000	1
3-8_01 mod 2.tif (red):0413-0274	43039	128504	45743	23	255	5530676000	100	5530676000	1
3-8_01 mod 2.tif (red):0475-0495	40469	146570	50908	23	255	5931535000	100	5931535000	1
3-8_01 mod 3.tif (red):0385-0282	44808	177715	49786	23	255	7963036000	100	7963036000	1
3-8_01 mod 3.tif (red):0465-0507	43813	199179	48821	26	255	8726638000	100	8726638000	1
3-8_01 mod 4.tif (red):0402-0278	44871	160144	49494	23	255	7185832000	100	7185832000	1
3-8_01 mod 4.tif (red):0471-0507	46308	182301	52329	26	255	8442006000	100	8442006000	1
3-8_01 mod 6.tif (red):0392-0279	45024	172262	49377	28	255	7755935000	100	7755935000	1
3-8_01 mod 6.tif (red):0469-0506	42718	196046	49188	25	255	8374699000	100	8374699000	1
3-8_01 mod 7.tif (red):0399-0288	41681	192472	50107	24	255	8022420000	100	8022420000	1
3-8_01 mod 7.tif (red):0463-0503	45706	210086	48966	20	255	9602193000	100	9602193000	1
6-1_01 mod 1.tif (red):0364-0322	44139	133856	50140	21	255	5908259000	100	5908259000	1
6-1_01 mod 1.tif (red):0553-0470	44362	204217	49901	32	255	9059494000	100	9059494000	1
6-1_01 mod 2.tif (red):0362-0317	39648	113239	40661	23	255	4489705000	100	4489705000	1
6-1_01 mod 2.tif (red):0553-0456	35253	167094	55608	21	255	5890562000	100	5890562000	1
6-1_01 mod 3.tif (red):0362-0321	45966	123593	44518	23	255	5681079000	100	5681079000	1
6-1_01 mod 3.tif (red):0552-0462	37837	186957	51808	29	255	7073898000	100	7073898000	1
6-1_01 mod 4.tif (red):0361-0329	42656	145579	55474	23	255	6209800000	100	6209800000	1
6-1_01 mod 4.tif (red):0555-0477	45467	211876	48758	25	255	9633362000	100	9633362000	1
6-1_01 mod 5.tif (red):0358-0316	41973	142734	58134	22	255	5990975000	100	5990975000	1
6-1_01 mod 5.tif (red):0556-0469	42477	219697	46397	24	255	9332054000	100	9332054000	1
6-1_01 mod 6.tif (red):0556-0474	39171	210473	51256	23	255	8244457000	100	8244457000	1
6-1_01 mod 7.tif (red):0360-0326	41610	126447	52873	20	255	5261476000	100	5261476000	1
6-1_01 mod 7.tif (red):0554-0468	41590	219556	46004	41	255	9131347000	100	9131347000	1
6-2_01 mod 1.tif (red):0384-0285	25187	87630	33884	21	255	2207148000	100	2207148000	1
6-2_01 mod 2.tif (red):0371-0281	35714	84154	33433	20	255	3005475000	100	3005475000	1
6-2_01 mod 3.tif (red):0383-0282	25778	101463	41234	19	255	2615508000	100	2615508000	1
6-2_01 mod 3.tif (red):0481-0446	32389	66419	28964	19	255	2151229000	100	2151229000	1
6-2_01 mod 4.tif (red):0380-0280	30284	95528	36742	20	255	2892982000	100	2892982000	1
6-2_01 mod 4.tif (red):0484-0441	31191	65257	27952	19	255	2035434000	100	2035434000	1	cut off
6-2_01 mod 5.tif (red):0390-0279	30068	90694	34204	20	255	2726974000	100	2726974000	1
6-2_01 mod 6.tif (red):0379-0275	32193	93332	35125	21	255	3004647000	100	3004647000	1
6-2_01 mod 6.tif (red):0487-0427	28951	65477	28442	19	255	1895639000	100	1895639000	1
6-2_01 mod 7.tif (red):0375-0275	30261	94560	36653	20	255	2861492000	100	2861492000	1
6-2_01 mod 7.tif (red):0488-0433	30280	65644	28165	19	255	1987712000	100	1987712000	1
9-1_01 mod 1.tif (red):0355-0276	29000	234612	33628	47	255	6803748000	100	6803748000	1
9-1_01 mod 1.tif (red):0428-0478	32547	211940	43606	52	255	6898005000	100	6898005000	1
9-1_01 mod 2.tif (red):0378-0272	28605	228052	37602	46	255	6523418000	100	6523418000	1
9-1_01 mod 2.tif (red):0430-0471	26373	211497	43930	49	255	5577814000	100	5577814000	1
9-1_01 mod 3.tif (red):0384-0267	26392	225043	38992	52	255	5939328000	100	5939328000	1
9-1_01 mod 3.tif (red):0425-0448	22684	209287	44404	38	255	4747466000	100	4747466000	1
9-1_01 mod 4.tif (red):0348-0274	30124	232201	36679	44	255	6994817000	100	6994817000	1
9-1_01 mod 4.tif (red):0427-0481	32096	211470	43977	41	255	6787348000	100	6787348000	1
9-1_01 mod 5.tif (red):0335-0281	26592	234683	37197	29	255	6240687000	100	6240687000	1
9-1_01 mod 5.tif (red):0414-0493	29072	217593	42607	35	255	6325865000	100	6325865000	1
9-1_01 mod 6.tif (red):0321-0273	11732	223566	45849	28	255	2622878000	100	2622878000	1
9-1_01 mod 6.tif (red):0408-0498	24029	217540	45320	31	255	5227275000	100	5227275000	1
9-1_01 mod 7.tif (red):0338-0285	29992	238222	32607	49	255	7144767000	100	7144767000	1
9-1_01 mod 7.tif (red):0420-0491	31184	216432	42412	46	255	6749201000	100	6749201000	1
9-2_01 mod 1.tif (red):0238-0302	34539	68416	28036	20	255	2363006000	100	2363006000	1
9-2_01 mod 1.tif (red):0364-0476	26834	78497	31132	20	255	2106401000	100	2106401000	1
9-2_01 mod 2.tif (red):0264-0295	26333	72134	28807	19	255	1899506000	100	1899506000	1
9-2_01 mod 2.tif (red):0361-0469	22896	82240	31784	20	255	1882969000	100	1882969000	1
9-2_01 mod 3.tif (red):0261-0297	24398	74413	29365	20	255	1815540000	100	1815540000	1
9-2_01 mod 3.tif (red):0351-0469	22613	83702	32628	21	255	1892763000	100	1892763000	1
9-2_01 mod 4.tif (red):0261-0307	27178	65813	26544	20	255	1788677000	100	1788677000	1
9-2_01 mod 4.tif (red):0359-0478	27000	74211	30229	20	255	2003700000	100	2003700000	1
9-2_01 mod 5.tif (red):0255-0305	26165	78089	30839	20	255	2043192000	100	2043192000	1
9-2_01 mod 5.tif (red):0350-0476	25818	88080	34234	20	255	2274050000	100	2274050000	1
9-2_01 mod 6.tif (red):0253-0309	26665	85933	33743	20	255	2291400000	100	2291400000	1
9-2_01 mod 6.tif (red):0352-0480	26800	96494	36698	21	255	2586050000	100	2586050000	1
9-2_01 mod 7.tif (red):0245-0313	24213	83729	34906	20	255	2027319000	100	2027319000	1
9-2_01 mod 7.tif (red):0345-0484	24826	106269	40588	21	255	2638233000	100	2638233000	1
9-4_01 mod 2.tif (red):0294-0317	33688	79913	31848	20	255	2692098000	100	2692098000	1
9-4_01 mod 2.tif (red):0384-0526	38246	66210	28211	20	255	2532267000	100	2532267000	1
9-4_01 mod 3.tif (red):0299-0324	31404	71299	29459	20	255	2239081000	100	2239081000	1
9-4_01 mod 4.tif (red):0320-0319	32295	66197	27557	20	255	2137846000	100	2137846000	1
9-4_01 mod 5.tif (red):0294-0320	32710	83909	32981	20	255	2744672000	100	2744672000	1
9-4_01 mod 5.tif (red):0378-0527	34409	68116	29198	20	255	2343790000	100	2343790000	1
9-4_01 mod 6.tif (red):0295-0318	31534	91979	36066	20	255	2900468000	100	2900468000	1
9-4_01 mod 6.tif (red):0371-0528	31614	72298	31870	19	255	2285615000	100	2285615000	1
9-4_01 mod 7.tif (red):0302-0329	25589	105702	42038	20	255	2704802000	100	2704802000	1
9-4_01 mod 7.tif (red):0366-0530	27783	70325	32619	19	255	1953852000	100	1953852000	1
Figure 6C
IR41a-GAl4				IR76-GAl4				UAS-SPR				IR41a-GAL4;UAS-SPR				IR76b-GAL4;UAS-SPR
Putrescine	H2O	total	PI	Putrescine	H2O	total	PI	Putrescine	H2O	total	PI	Putrescine	H2O	total	PI	Putrescine	H2O	total	PI
39	12	51	0.529412	37	9	46	0.608696	32	19	51	0.254902	57	3	60	0.9	55	3	58	0.896552
29	10	39	0.487179	39	11	50	0.56	37	14	51	0.45098	59	6	65	0.815385	50	6	56	0.785714
24	10	34	0.411765	40	12	52	0.538462	39	12	51	0.529412	49	8	57	0.719298	51	4	55	0.854545
27	9	36	0.5	32	16	48	0.333333	37	6	43	0.72093	54	13	67	0.61194	47	5	52	0.807692
30	11	41	0.463415	39	10	49	0.591837	43	16	59	0.457627	53	6	59	0.79661	45	6	51	0.764706
32	14	46	0.391304	37	13	50	0.48	40	13	53	0.509434	49	10	59	0.661017	47	5	52	0.807692
41	6	47	0.744681	42	17	59	0.423729	36	12	48	0.5	56	4	60	0.866667	55	0	55	1
40	10	50	0.6	34	19	53	0.283019	39	14	53	0.471698	53	5	58	0.827586	42	2	44	0.909091
34	22	56	0.214286	27	12	39	0.384615	28	17	45	0.244444	55	3	58	0.896552	53	3	56	0.892857
37	14	51	0.45098	39	16	55	0.418182	31	20	51	0.215686	47	2	49	0.918367	55	2	57	0.929825
37	21	58	0.275862	29	19	48	0.208333	27	19	46	0.173913	49	7	56	0.75	50	8	58	0.724138
34	19	53	0.283019	33	22	55	0.2	25	16	41	0.219512	48	5	53	0.811321	52	4	56	0.857143
32	20	52	0.230769	43	16	59	0.457627	36	18	54	0.333333	54	1	55	0.963636	53	1	54	0.962963
35	14	49	0.428571	38	24	62	0.225806	33	14	47	0.404255	51	0	51	1	56	2	58	0.931034
average PI			0.429375	average PI			0.408117	average PI			0.391866	average PI			0.82417	average PI			0.865997
n			14	n			14	n			14	n			14	n			14
SD			0.147008	SD			0.141493	SD			0.156704	SD			0.111358	SD			0.0799099
SEM			0.0392895	SEM			0.0378156	SEM			0.0418809	SEM			0.0297617	SEM			0.0213568
Figure 6D
IR41a-GAl4				IR76-GAl4				UAS-MIP				IR41a-GAL4;UAS-MIP				IR76b-GAL4;UAS-MIP
Putrescine	H2O	total	PI	Putrescine	H2O	total	PI	Putrescine	H2O	total	PI	Putrescine	H2O	total	PI	Putrescine	H2O	total	PI
36	14	50	0.44	32	12	44	0.454545	31	16	47	0.319149	47	12	59	0.59322	55	0	55	1
40	17	57	0.403509	39	17	56	0.392857	30	19	49	0.22449	51	3	54	0.888889	57	1	58	0.965517
31	12	43	0.44186	37	10	47	0.574468	33	6	39	0.692308	50	0	50	1	57	3	60	0.9
30	14	44	0.363636	36	11	47	0.531915	40	10	50	0.6	55	2	57	0.929825	56	2	58	0.931034
39	6	45	0.733333	31	13	44	0.409091	32	14	46	0.391304	57	1	58	0.965517	55	6	61	0.803279
37	11	48	0.541667	39	14	53	0.471698	39	12	51	0.529412	54	5	59	0.830508	49	13	62	0.580645
34	19	53	0.283019	40	16	56	0.428571	36	17	53	0.358491	48	3	51	0.882353	56	4	60	0.866667
32	13	45	0.422222	36	15	51	0.411765	32	12	44	0.454545	56	4	60	0.866667	54	12	66	0.636364
27	18	45	0.2	31	18	49	0.265306	35	16	51	0.372549	56	4	60	0.866667	54	6	60	0.8
23	14	37	0.243243	24	16	40	0.2	29	19	48	0.208333	49	3	52	0.884615	51	4	55	0.854545
28	21	49	0.142857	30	19	49	0.22449	25	17	42	0.190476	55	1	56	0.964286	43	7	50	0.72
33	29	62	0.0645161	28	14	42	0.333333	23	20	43	0.0697674	51	0	51	1	54	3	57	0.894737
29	19	48	0.208333	42	17	59	0.423729	38	19	57	0.333333	47	8	55	0.709091	50	5	55	0.818182
35	13	48	0.458333	35	15	50	0.4	30	17	47	0.276596	54	6	60	0.8	45	5	50	0.8
average PI			0.353324	average PI			0.394412	average PI			0.358625	average PI			0.870117	average PI			0.826498
n			14	n			14	n			14	n			14	n			14
SD			0.176052	SD			0.107618	SD			0.168809	SD			0.112693	SD			0.11857
SEM			0.047052	SEM			0.0287621	SEM			0.0451162	SEM			0.0301184	SEM			0.0316892
Figure 6E
IR41a-GAl4				IR76-GAl4				UAS-SPR				IR41a-GAL4;UAS-SPR				IR76b-GAL4;UAS-SPR
Putrescine	Agarose	total	PI	Putrescine	Agarose	total	PI	Putrescine	Agarose	total	PI	Putrescine	Agarose	total	PI	Putrescine	Agarose	total	PI
3	5	8	-0.25	2	4	6	-0.333333	6	3	9	0.333333	6	9	15	-0.2	11	6	17	0.294118
2	1	3	0.333333	2	1	3	0.333333	1	2	3	-0.333333	1	0	1	1	0	1	1	-1
2	4	6	-0.333333	1	0	1	1	2	3	5	-0.2	0	1	1	-1	2	3	5	-0.2
1	2	3	-0.333333	1	1	2	0	1	0	1	1	2	1	3	0.333333	1	2	3	-0.333333
0	3	3	-1	1	1	2	0	0	2	2	-1	1	1	2	0	1	0	1	1
1	2	3	-0.333333	2	0	2	1	1	1	2	0	3	0	3	1	2	1	3	0.333333
2	1	1	1	1	1	2	0	1	0	1	1	1	1	2	0	2	1	3	0.333333
1	0	5	0.2	2	3	5	-0.2	3	2	5	0.2	2	1	3	0.333333	1	0	1	1
1.5	2.25	4	-0.0895833	1.5	1.375	2.875	0.225	1.875	1.625	3.5	0.125	2	1.75	3.75	0.183333	2.5	1.75	4.25	0.178431
8	8	8	8	8	8	8	8	8	8	8	8	8	8	8	8	8	8	8	8
0.92582	1.66905	2.20389	0.595548	0.534522	1.40789	1.72689	0.51509	1.88509	1.18773	2.72554	0.673713	1.85164	2.96407	4.62138	0.653926	3.5051	1.98206	5.33854	0.676666
0.327327	0.590097	0.779194	0.210558	0.188982	0.497763	0.610547	0.182112	0.666481	0.419928	0.963624	0.238193	0.654654	1.04796	1.6339	0.231198	1.23924	0.700765	1.88746	0.239237
Figure 6F
IR41a-GAl4				IR76-GAl4				UAS-MIP				IR41a-GAL4;UAS-MIP				IR76b-GAL4;UAS-MIP
Putrescine	Agarose	total	PI	Putrescine	Agarose	total	PI	Putrescine	Agarose	total	PI	Putrescine	Agarose	total	PI	Putrescine	Agarose	total	PI
3	5	8	-0.25	4	6	10	-0.2	1	4	5	-0.6	11	8	19	0.157895	6	7	13	-0.0769231
1	2	3	-0.333333	3	1	4	0.5	2	1	3	0.333333	2	1	3	0.333333	1	1	2	0
3	2	5	0.2	1	0	1	1	1	2	3	-0.333333	1	0	1	1	1	0	1	1
2	0	2	1	1	0	1	1	0	1	1	-1	2	2	4	0	2	3	5	-0.2
1	1	2	0	3	2	5	0.2	1	0	1	1	2	0	2	1	0	1	1	-1
1	0	1	1	0	1	1	-1	2	1	3	0.333333	0	1	1	-1	1	0	1	1
1	2	3	-0.333333	0	1	1	-1	3	1	4	0.5	3	0	3	1	3	1	4	0.5
1	0	1	1	1	2	3	-0.333333	1	0	1	1	1	1	2	0	2	0	2	1
1.625	1.5	3.125	0.285417	1.625	1.625	3.25	0.0208333	1.375	1.25	2.625	0.154167	2.75	1.625	4.375	0.311404	2	1.625	3.625	0.277885
8	8	8	8	8	8	8	8	8	8	8	8	8	8	8	8	8	8	8	8
0.916125	1.69031	2.3566	0.617948	1.50594	1.92261	3.15096	0.796209	0.916125	1.28174	1.50594	0.732237	3.45378	2.66927	5.99851	0.692848	1.85164	2.38672	4.06861	0.72488
0.323899	0.597614	0.833185	0.218478	0.53243	0.679745	1.11403	0.281502	0.323899	0.453163	0.53243	0.258885	1.22109	0.943729	2.12079	0.244959	0.654654	0.843833	1.43847	0.256284
Figure 6G-I
	UAS-SPR PUTRESCINE TEST
	Genotype: IR41a-Gal4,UAS-SPR;UAS-GCaMP5
	0 ppm	6ppm
fly-1	4.55548	83.2874
fly-2	7.49104	34.8739
fly-3	1.85093	48.5722
fly-4	4.33275	47.4075
fly-5	9.66077	53.1974
fly-6	0.269082	44.3939
fly-7	-1.17703	26.304
AVG	3.85472	48.2909
STD	3.86961	17.9272
N	7	7
SEM	1.46257	6.77586
	PUTRESCINE CONTROL
	Genotype: IR41a-Gal4;UAS-GCaMP5
	0 ppm	6 ppm
fly-1	3.3147	44.837
fly-2	1.44316	36.4813
fly-3	1.92907	60.2846
fly-4	8.49782	89.72
fly-5	3.27704	99.7801
fly-6	4.02443	62.1865
fly-7	3.27854	93.0398
fly-8	7.00692	108.985
AVG	4.09646	74.4143
STD	2.43595	26.946
N	8	8
SEM	0.86124	9.52687

## Sheet: S1 Data
Figure S1A
mated								Virgins
Putrescine	Agarose	total	PI	Cadaverine	Agarose	total	PI	Putrescine	Agarose	total	PI	Cadaverine	Agarose	total	PI
number of eggs		total	PI	number of eggs		total	PI	number of eggs		total	PI	number of eggs		total	PI
11	93	104	-0.788462	16	87	103	-0.68932	2	3	5	-0.2	1	2	3	-0.333333
13	76	89	-0.707865	19	118	137	-0.722628	5	1	6	0.666667	3	5	8	-0.25
18	113	131	-0.725191	17	97	114	-0.701754	2	2	4	0	4	0	4	1
16	79	95	-0.663158	14	116	130	-0.784615	1	3	4	-0.5	1	2	3	-0.333333
13	112	125	-0.792	23	77	100	-0.54	3	4	7	-0.142857	2	1	3	0.333333
10	89	99	-0.79798	15	78	93	-0.677419	2	6	8	-0.5	3	4	7	-0.142857
18	87	105	-0.657143	18	95	113	-0.681416	3	4	7	-0.142857	1	2	3	-0.333333
11	112	123	-0.821138	15	106	121	-0.752066	7	5	12	0.166667	1	3	4	-0.5
average PI	92.7143	106.857	-0.733114	average PI	95.4286	112.857	-0.685308	average PI	3.28571	5.85714	-0.117007	average PI	2.28571	4.42857	-0.0085034
n	8	8	8	n	8	8	8	n	8	8	8	n	8	8	8
SD	14.705	15.518	0.0606963	SD	16.5817	15.994	0.0738615	SD	1.60357	1.57359	0.393579	SD	1.70434	2.1492	0.504455
SEM	5.19902	5.48646	0.0214594	SEM	5.86251	5.65475	0.026114	SEM	0.566947	0.556349	0.139151	SEM	0.602574	0.759856	0.178352
Figure S1B
W1118								SPR-/- (Females only)
PUT	Agarose	total	PI	CAD	Agarose	total	PI	PUT	Agarose	total	PI	CAD	Agarose	total	PI
number of eggs		total	PI	number of eggs		total	PI	number of eggs		total	PI	number of eggs		total	PI
12	96	108	-0.777778	19	87	106	-0.641509	40	41	81	-0.0123457	39	34	73	0.0684932
14	78	92	-0.695652	17	104	121	-0.719008	12	7	19	0.263158	19	14	33	0.151515
16	82	98	-0.673469	14	91	105	-0.733333	30	27	57	0.0526316	21	18	39	0.0769231
14	86	100	-0.72	5	64	69	-0.855072	18	11	29	0.241379	29	22	51	0.137255
16	82	98	-0.673469	6	91	97	-0.876289	21	27	48	-0.125	15	19	34	-0.117647
4	71	75	-0.893333	7	65	72	-0.805556	16	10	26	0.230769	14	20	34	-0.176471
14	72	86	-0.674419	9	86	95	-0.810526	24	21	45	0.0666667	17	3	20	0.7
16	104	120	-0.733333	10	89	99	-0.79798	29	23	52	0.115385	14	8	22	0.272727
average PI	82.5	95.1667	-0.73895	average PI	83.6667	95	-0.771795	average PI	20.5	43.3333	0.108432	average PI	21.1667	44	0.0233448
n	8	8	8	n	8	8	8	n	8	8	8	n	8	8	8
SD	8.33667	11.143	0.0850306	SD	15.9206	20.5232	0.0897039	SD	13.3229	23.3467	0.160482	SD	6.82398	15.7226	0.137198
SEM	2.94746	3.93965	0.0300629	SEM	5.6288	7.25603	0.0317151	SEM	4.71036	8.25429	0.0567391	SEM	2.41264	5.55878	0.048507
Figure S1C
IR76b-Gal4								UAS-SPRi								IR76b-Gal4;SPR-RNAi
PUT	Agarose	total	PI	CAD	Agarose	total	PI	PUT	Agarose	total	PI	CAD	Agarose	total	PI	PUT	Agarose	total	PI	CAD	Agarose	total	PI
number of eggs		total	PI	number of eggs		total	PI	number of eggs		total	PI	number of eggs		total	PI	number of eggs		total	PI	number of eggs		total	PI
19	67	86	-0.55814	8	67	75	-0.786667	12	79	91	-0.736264	19	82	101	-0.623762	17	22	39	-0.128205	19	14	33	0.151515
7	89	96	-0.854167	13	84	97	-0.731959	14	45	59	-0.525424	13	71	84	-0.690476	13	26	39	-0.333333	13	18	31	-0.16129
12	81	93	-0.741935	15	58	73	-0.589041	7	62	69	-0.797101	12	68	80	-0.7	11	16	27	-0.185185	20	17	37	0.0810811
17	76	93	-0.634409	18	57	75	-0.52	12	71	83	-0.710843	7	48	55	-0.745455	23	19	42	0.0952381	16	24	40	-0.2
6	76	82	-0.853659	7	67	74	-0.810811	9	58	67	-0.731343	14	57	71	-0.605634	7	13	20	-0.3	26	19	45	0.155556
22	59	81	-0.45679	22	46	68	-0.352941	14	76	90	-0.688889	17	46	63	-0.460317	16	22	38	-0.157895	27	14	41	0.317073
7	43	50	-0.72	14	65	79	-0.64557	8	43	51	-0.686275	6	68	74	-0.837838	25	29	54	-0.0740741	14	10	24	0.166667
17	58	75	-0.546667	17	49	66	-0.484848	11	69	80	-0.725	13	70	83	-0.686747	33	29	62	0.0645161	27	19	46	0.173913
average PI	68.625	82	-0.670721	average PI	61.625	75.875	-0.61523	average PI	62.875	73.75	-0.700142	average PI	63.75	76.375	-0.668779	average PI	22	40.125	-0.127367	average PI	16.875	37.125	0.0855643
n	8	8	8	n	8	8	8	n	8	8	8	n	8	8	8	n	8	8	8	n	8	8	8
SD	14.8414	14.7745	0.146271	SD	11.9993	9.47836	0.159346	SD	13.4954	14.5872	0.0786105	SD	12.3607	14.101	0.110646	SD	5.8554	13.4104	0.153861	SD	4.22366	7.47257	0.177173
SEM	5.24724	5.22357	0.0517148	SEM	4.24238	3.35111	0.0563373	SEM	4.77133	5.15735	0.027793	SEM	4.37015	4.98547	0.0391194	SEM	2.0702	4.7413	0.054398	SEM	1.49329	2.64195	0.0626401
Figure S1D
IR41a-GAL4								SPRi								IR41a-GAL4;SPRi
PUT	Agarose	total	PI	CAD	Agarose	total	PI	PUT	Agarose	total	PI	CAD	Agarose	total	PI	PUT	Agarose	total	PI	CAD	Agarose	total	PI
number of eggs		total	PI	number of eggs		total	PI	number of eggs		total	PI	number of eggs		total	PI	number of eggs		total	PI	number of eggs		total	PI
21	75	96	-0.5625	23	42	65	-0.292308	11	57	68	-0.676471	23	58	81	-0.432099	14	57	71	-0.605634	13	56	69	-0.623188
16	91	107	-0.700935	14	92	106	-0.735849	14	59	73	-0.616438	27	69	96	-0.4375	12	43	55	-0.563636	19	59	78	-0.512821
22	84	106	-0.584906	27	68	95	-0.431579	22	73	95	-0.536842	14	71	85	-0.670588	14	69	83	-0.662651	14	34	48	-0.416667
26	52	78	-0.333333	12	89	101	-0.762376	14	67	81	-0.654321	12	76	88	-0.727273	12	48	60	-0.6	3	32	35	-0.828571
13	64	77	-0.662338	14	65	79	-0.64557	27	81	108	-0.5	25	68	93	-0.462366	8	26	34	-0.529412	5	28	33	-0.69697
9	67	76	-0.763158	19	56	75	-0.493333	13	59	72	-0.638889	18	76	94	-0.617021	17	39	56	-0.392857	7	47	54	-0.740741
6	59	65	-0.815385	12	83	95	-0.747368	7	48	55	-0.745455	6	68	74	-0.837838	15	45	60	-0.5	12	42	54	-0.555556
12	57	69	-0.652174	17	69	86	-0.604651	13	56	69	-0.623188	13	79	92	-0.717391	9	69	78	-0.769231	16	89	105	-0.695238
15.625	68.625	84.25		17.25	70.5	87.75		15.125	62.5	77.625		17.25	70.625	87.875		12.625	49.5	62.125		11.125	48.375	59.5
6.90626	13.6585	16.4382		5.44453	16.9958	14.0077		6.35694	10.556	16.7668		7.28501	6.58868	7.51071		3.02076	14.8516	15.3757		5.59177	19.8346	23.8986
8	8	8		8	8	8		8	8	8		8	8	8		8	8	8		8	8	8
2.44173	4.829	5.81178		1.92493	6.00892	4.95245		2.24752	3.7321	5.92795		2.57564	2.32945	2.65544		1.068	5.25085	5.43611		1.97699	7.01258	8.44943
	average PI:		-0.634341		average PI:		-0.589129		average PI:		-0.62395		average PI:		-0.612759		average PI:		-0.577928		average PI:		-0.633719
	SD		0.147898		SD		0.16992		SD		0.0771601		SD		0.15309		SD		0.112066		SD		0.133713
	n		8		n		8		n		8		n		8		n		8		n		8
	SEM		0.05229		SEM		0.0600757		SEM		0.0272802		SEM		0.0541255		SEM		0.0396213		SEM		0.0472748
Figure S1E
SPR-/+;IR41a-GALl4/+				SPR-/+;IR76b-GALl4/+				SPR-/+;Gr66a-GALl4/+				SPR-/+;UAS-SPR/+				SPR mutant				SPR-/SPR-;IR41a-GAL4/UAS-SPR				SPR-/SPR-;IR76b-GAL4/UAS-SPR				SPR-/SPR-;Gr66a-GAL4/UAS-SPR
1%LM Agarose	PUT	total	P.I	1%LM Agarose	PUT	total	P.I	1%LM Agarose	PUT	total	P.I	1%LM Agarose	PUT	total	P.I	1%LM Agarose	PUT	total	P.I	1%LM Agarose	PUT	total	P.I	1%LM Agarose	PUT	total	P.I	1%LM Agarose	PUT	total	P.I
82	17	99	-0.656566	65	14	79	-0.64557	67	10	77	-0.74026	65	10	75	-0.733333	10	13	23	0.130435	16	19	35	0.0857143	48	11	59	-0.627119	17	17	34	0
84	12	96	-0.75	72	15	87	-0.655172	79	12	91	-0.736264	89	13	102	-0.745098	14	11	25	-0.12	13	12	25	-0.04	51	13	64	-0.59375	19	20	39	0.025641
54	12	66	-0.636364	47	10	57	-0.649123	52	14	66	-0.575758	53	2	55	-0.927273	12	17	29	0.172414	22	23	45	0.0222222	97	12	109	-0.779817	22	24	46	0.0434783
42	15	57	-0.473684	35	8	43	-0.627907	45	17	62	-0.451613	39	9	48	-0.625	14	12	26	-0.0769231	29	20	49	-0.183673	80	16	96	-0.666667	20	16	36	-0.111111
45	7	52	-0.730769	40	8	48	-0.666667	37	4	41	-0.804878	32	2	34	-0.882353	13	22	35	0.257143	27	26	53	-0.0188679	45	10	55	-0.636364	28	23	51	-0.0980392
47	10	57	-0.649123	35	10	45	-0.555556	39	16	55	-0.418182	39	2	41	-0.902439	14	17	31	0.0967742	22	19	41	-0.0731707	32	12	44	-0.454545	29	21	50	-0.16
40	6	46	-0.73913	45	4	49	-0.836735	32	10	42	-0.52381	37	7	44	-0.681818	15	7	22	-0.363636	21	24	45	0.0666667	32	2	34	-0.882353	23	21	44	-0.0454545
39	9	48	-0.625	50	2	52	-0.923077	35	7	42	-0.666667	39	15	54	-0.444444	17	5	22	-0.545455	29	25	54	-0.0740741	25	7	32	-0.5625	20	29	49	0.183673
54.125	11	65.125	-0.657579	48.625	8.875	57.5	-0.694976	48.25	11.25	59.5	-0.614679	49.125	7.5	56.625	-0.74272	13.625	13	26.625	-0.056156	22.375	21	43.375	-0.0268979	51.25	10.375	61.625	-0.650389	22.25	21.375	43.625	-0.0202265
8	8	8	8	8	8	8	8	8	8	8	8	8	8	8	8	8	8	8	6	8	8	8	8	8	8	8	8	8	8	8	8
18.4347	3.77964	20.9246	0.0894031	13.5112	4.45413	16.4404	0.121297	16.7907	4.43203	18.213	0.143629	19.2905	5.15475	22.0256	0.162874	2.06588	5.58058	4.68851	0.279558	5.85388	4.53557	9.67969	0.0870387	25.0699	4.24054	27.8616	0.131393	4.26782	4.10357	6.56696	0.10865
6.51766	1.33631	7.39797	0.0316088	4.77694	1.57477	5.81255	0.042885	5.93642	1.56696	6.43928	0.0507806	6.82024	1.82248	7.78721	0.0575848	0.730399	1.97303	1.65764	0.114129	2.06966	1.60357	3.42229	0.0307728	8.86355	1.49926	9.85056	0.0464545	1.5089	1.45083	2.32177	0.0384137

## Sheet: S3 Data
Figure S3
wt (male) X wt (virgins)								SP0 (male) X wt (virgins)
PUT	Agarose	total	PI	CAD	Agarose	total	PI	PUT	Agarose	total	PI	CAD	Agarose	total	PI
number of eggs		total	PI	number of eggs		total	PI	number of eggs		total	PI	number of eggs		total	PI
14	93	107	-0.738318	7	89	96	-0.854167	8	9	17	-0.0588235	7	5	12	0.166667
12	82	94	-0.744681	18	84	102	-0.647059	6	7	13	-0.0769231	5	4	9	0.111111
18	108	126	-0.714286	10	117	127	-0.84252	7	5	12	0.166667	6	7	13	-0.0769231
19	64	83	-0.542169	13	53	66	-0.606061	4	7	11	-0.272727	9	6	15	0.2
12	93	105	-0.771429	22	118	140	-0.685714	6	7	13	-0.0769231	4	6	10	-0.2
14	123	137	-0.79562	13	58	71	-0.633803	5	9	14	-0.285714	6	3	9	0.333333
16	47	63	-0.492063	16	95	111	-0.711712	4	5	9	-0.111111	8	5	13	0.230769
9	89	98	-0.816327	19	68	87	-0.563218	3	7	10	-0.4	6	7	13	-0.0769231
14.25	87.375			14.75	85.25			5.375	7			6.375	5.375
3.32738	23.8024			4.94975	24.7025			1.68502	1.51186			1.59799	1.40789
8	8			8	8			8	8			8	8
1.1764	8.41541			1.75	8.73366			0.595744	0.534522			0.564975	0.497763
	average PI:		-0.701862		average PI:		-0.693032		average PI:		-0.139444		average PI:		0.0860043
	SD		0.119264		SD		0.106066		SD		0.17561		SD		0.184061
	n		8		n		8		n		8		n		8
	SEM		0.042166		SEM		0.0375002		SEM		0.0620876		SEM		0.0650754

## Sheet: S5 Data
Figure S5B
IR76b-Gal4								MIPi5294								IR76b-Gal4;MIP-RNAi5294								IR76b-Gal4								MIPi26246								IR76b-Gal4;MIP-RNAi26246								IR76b-Gal4
PUT	Agarose	total	PI	CAD	Agarose	total	PI	PUT	Agarose	total	PI	CAD	Agarose	total	PI	PUT	Agarose	total	PI	CAD	Agarose	total	PI	PUT	Agarose	total	PI	CAD	Agarose	total	PI	PUT	Agarose	total	PI	CAD	Agarose	total	PI	PUT	Agarose	total	PI	CAD	Agarose	total	PI	PUT	Agarose
number of eggs		total	PI	number of eggs		total	PI	number of eggs		total	PI	number of eggs		total	PI	number of eggs		total	PI	number of eggs		total	PI	number of eggs		total	PI	number of eggs		total	PI	number of eggs		total	PI	number of eggs		total	PI	number of eggs		total	PI	number of eggs		total	PI	number of eggs
14	58	72	-0.611111	18	71	89	-0.595506	8	76	84	-0.809524	27	87	114	-0.526316	26	17	43	0.209302	31	25	56	0.107143	15	73	88	-0.659091	6	68	74	-0.837838	16	64	80	-0.6	19	82	101	-0.623762	29	24	53	0.0943396	46	52	98	-0.0612245	14	89
7	62	69	-0.797101	11	65	76	-0.710526	14	87	101	-0.722772	16	76	92	-0.652174	28	31	59	-0.0508475	27	18	45	0.2	18	78	96	-0.625	8	89	97	-0.835052	12	42	54	-0.555556	14	77	91	-0.692308	27	51	78	-0.307692	58	29	87	0.333333	22	65
16	53	69	-0.536232	16	49	65	-0.507692	26	86	112	-0.535714	21	69	90	-0.533333	18	12	30	0.2	16	14	30	0.0666667	16	86	102	-0.686275	22	78	100	-0.56	14	58	72	-0.611111	18	64	82	-0.560976	35	31	66	0.0606061	34	44	78	-0.128205	18	88
12	86	98	-0.755102	12	92	104	-0.769231	4	78	82	-0.902439	16	78	94	-0.659574	23	12	35	0.314286	27	18	45	0.2	12	83	95	-0.747368	18	81	99	-0.636364	15	68	83	-0.638554	8	74	82	-0.804878	39	46	85	-0.0823529	37	32	69	0.0724638	14	72
15	76	91	-0.67033	14	45	59	-0.525424	13	89	102	-0.745098	26	61	87	-0.402299	26	22	48	0.0833333	28	34	62	-0.0967742	24	87	111	-0.567568	12	47	59	-0.59322	19	93	112	-0.660714	17	44	61	-0.442623	33	42	75	-0.12	48	36	84	0.142857	2	102
22	65	87	-0.494253	8	67	75	-0.786667	17	69	86	-0.604651	6	58	64	-0.8125	12	29	41	-0.414634	21	32	53	-0.207547	17	76	93	-0.634409	14	58	72	-0.611111	12	61	73	-0.671233	24	85	109	-0.559633	26	45	71	-0.267606	43	39	82	0.0487805	25	72
14	55	69	-0.594203	3	42	45	-0.866667	15	57	72	-0.583333	4	62	66	-0.878788	16	9	25	0.28	17	24	41	-0.170732	22	68	90	-0.511111	12	58	70	-0.657143	15	67	82	-0.634146	25	60	85	-0.411765	33	34	67	-0.0149254	39	32	71	0.0985915	27	78
17	63	80	-0.575	10	55	65	-0.692308	8	78	86	-0.813953	8	83	91	-0.824176	27	14	41	0.317073	26	19	45	0.155556	25	69	94	-0.468085	26	69	95	-0.452632	13	55	68	-0.617647	11	94	105	-0.790476	48	56	104	-0.0769231	36	37	73	-0.0136986	25	59
14.625	64.75	79.375		11.5	60.75	72.25		13.125	77.5	90.625		15.5	71.75	87.25		22	18.25	40.25		24.125	23	47.125		18.625	77.5	96.125		14.75	68.5	83.25		14.5	63.5	78		17	72.5	89.5		33.75	41.125	74.875		42.625	37.625	80.25		18.375	78.125
4.27409	11.1323	11.451		4.72077	16.5162	18.2581		6.77047	10.6234	13.1033		8.88015	10.8463	16.0245		5.92814	8.24188	10.5931		5.46253	7.11136	9.84795		4.59619	7.34847	7.31803		6.84001	13.8873	16.1754		2.32993	14.5111	16.639		5.90399	15.9105	15.5839		7.1863	10.723	15.0943		7.92712	7.463	9.61769		8.29694	14.1365
8	8	8		8	8	8		8	8	8		8	8	8		8	8	8		8	8	8		8	8	8		8	8	8		8	8	8		8	8	8		8	8	8		8	8	8		8	8
1.51112	3.93587	4.04853		1.66905	5.83937	6.4552		2.39372	3.75595	4.63272		3.13961	3.83476	5.66553		2.09591	2.91394	3.74524		1.9313	2.51425	3.48178		1.625	2.59808	2.58731		2.41831	4.9099	5.71886		0.823754	5.13044	5.88278		2.08738	5.6252	5.50973		2.54074	3.79114	5.33666		2.80266	2.63857	3.40037		2.93341	4.99799
	average PI:		-0.629166		average PI:		-0.681752		average PI:		-0.714686		average PI:		-0.661145		average PI:		0.117314		average PI:		0.031789		average PI:		-0.612363		average PI:		-0.64792		average PI:		-0.62362		average PI:		-0.610803		average PI:		-0.0893192		average PI:		0.0616123		average PI:
	SD		0.104934		SD		0.128711		SD		0.128997		SD		0.168377		SD		0.248673		SD		0.166316		SD		0.0922677		SD		0.131757		SD		0.0365662		SD		0.146268		SD		0.142608		SD		0.140852		SD
	n		8		n		8		n		8		n		8		n		8		n		8		n		8		n		8		n		8		n		8		n		8		n		8		n
	SEM		0.0370996		SEM		0.0455063		SEM		0.0456074		SEM		0.0595301		SEM		0.0879193		SEM		0.0588017		SEM		0.0326215		SEM		0.0465833		SEM		0.0129281		SEM		0.0517136		SEM		0.0504195		SEM		0.0497986		SEM
[truncated: 22 more columns]

## Sheet: S7 Data
Figure S7B
IR41a-GAl4				IR76-GAl4				UAS-SPR				IR41a-GAL4;UAS-SPR				IR76b-GAL4;UAS-SPR
Putrescine	Agarose	total	PI	Putrescine	Agarose	total	PI	Putrescine	Agarose	total	PI	Putrescine	Agarose	total	PI	Putrescine	Agarose	total	PI
3	5	8	-0.25	2	4	6	-0.333333	6	3	9	0.333333	6	9	15	-0.2	11	6	17	0.294118
2	1	3	0.333333	2	1	3	0.333333	1	2	3	-0.333333	1	0	1	1	0	1	1	-1
2	4	6	-0.333333	1	0	1	1	2	3	5	-0.2	0	1	1	-1	2	3	5	-0.2
1	2	3	-0.333333	1	1	2	0	1	0	1	1	2	1	3	0.333333	1	2	3	-0.333333
0	3	3	-1	1	1	2	0	0	2	2	-1	1	1	2	0	1	0	1	1
1	2	3	-0.333333	2	0	2	1	1	1	2	0	3	0	3	1	2	1	3	0.333333
2	1	1	1	1	1	2	0	1	0	1	1	1	1	2	0	2	1	3	0.333333
1	0	5	0.2	2	3	5	-0.2	3	2	5	0.2	2	1	3	0.333333	1	0	1	1
1.5	2.25	4	-0.0895833	1.5	1.375	2.875	0.225	1.875	1.625	3.5	0.125	2	1.75	3.75	0.183333	2.5	1.75	4.25	0.178431
6	6	6	6	6	6	6	6	6	6	6	6	6	6	6	6	6	6	6	6
0.92582	1.66905	2.20389	0.595548	0.534522	1.40789	1.72689	0.51509	1.88509	1.18773	2.72554	0.673713	1.85164	2.96407	4.62138	0.653926	3.5051	1.98206	5.33854	0.676666
0.377964	0.681385	0.899735	0.243132	0.218218	0.574767	0.704999	0.210285	0.769586	0.484891	1.1127	0.275042	0.755929	1.21008	1.88667	0.266964	1.43095	0.809174	2.17945	0.276248
IR41a-GAl4				IR76-GAl4				UAS-MIP				IR41a-GAL4;UAS-MIP				IR76b-GAL4;UAS-MIP
Putrescine	Agarose	total	PI	Putrescine	Agarose	total	PI	Putrescine	Agarose	total	PI	Putrescine	Agarose	total	PI	Putrescine	Agarose	total	PI
3	5	8	-0.25	4	6	10	-0.2	1	4	5	-0.6	11	8	19	0.157895	6	7	13	-0.0769231
1	2	3	-0.333333	3	1	4	0.5	2	1	3	0.333333	2	1	3	0.333333	1	1	2	0
3	2	5	0.2	1	0	1	1	1	2	3	-0.333333	1	0	1	1	1	0	1	1
2	0	2	1	1	0	1	1	0	1	1	-1	2	2	4	0	2	3	5	-0.2
1	1	2	0	3	2	5	0.2	1	0	1	1	2	0	2	1	0	1	1	-1
1	0	1	1	0	1	1	-1	2	1	3	0.333333	0	1	1	-1	1	0	1	1
1	2	3	-0.333333	0	1	1	-1	3	1	4	0.5	3	0	3	1	3	1	4	0.5
1	0	1	1	1	2	3	-0.333333	1	0	1	1	1	1	2	0	2	0	2	1
1.625	1.5	3.125	0.285417	1.625	1.625	3.25	0.0208333	1.375	1.25	2.625	0.154167	2.75	1.625	4.375	0.311404	2	1.625	3.625	0.277885
6	6	6	6	6	6	6	6	6	6	6	6	6	6	6	6	6	6	6	6
0.916125	1.69031	2.3566	0.617948	1.50594	1.92261	3.15096	0.796209	0.916125	1.28174	1.50594	0.732237	3.45378	2.66927	5.99851	0.692848	1.85164	2.38672	4.06861	0.72488
0.374007	0.690066	0.962079	0.252276	0.614798	0.784902	1.28638	0.325051	0.374007	0.523268	0.614798	0.298934	1.41	1.08972	2.44888	0.282854	0.755929	0.974374	1.661	0.295931
